# Supplementary material for: Validation of the factor structure and psychometric characteristics of the Arabic adaptation of the sense of coherence SOC-13 scale: a confirmatory factor analysis
Source: BMC Psychol. 2022 May 3;10:115. doi: 10.1186/s40359-022-00826-4 (PMC9066761; doi:10.1186/s40359-022-00826-4)
Supplement: Supplementary file 3 — Additional file 3. Full dataset for the Arabic SOC-13 responses among the participating individuals. [file 40359_2022_826_MOESM3_ESM.ods]

## Sheet: Sheet1
Sex	Age	Marital	Education	Employment	Region	Psychiatric History	Current Mental Issues	PsychMeds	RuqiaHistory	Smoking	PsychPressures	SOC1	SOC2	SOC3	SOC4	SOC5	SOC6	SOC7	SOC8	SOC9	SOC10	SOC11	SOC12	SOC13
Male	26 to 33	Married	Postgraduate	NA	Central	No	No	No	No	No	No	7	7	7	1	1	1	7	7	1	7	7	1	1
Female	34 to 41	Married	Postgraduate	Employee	Central	No	No	No	No	No	No	5	3	3	7	5	7	7	7	6	7	2	7	7
Female	34 to 41	Married	Postgraduate	Employee	Central	No	No	No	No	No	No	5	3	3	7	5	7	7	7	6	7	2	7	7
Female	34 to 41	Married	Postgraduate	Employee	Central	No	No	No	No	No	No	7	2	3	7	7	6	7	6	7	6	2	3	7
Female	34 to 41	Married	Postgraduate	Employee	Central	No	No	No	No	No	No	7	2	3	7	7	6	7	6	7	6	2	3	7
Male	18 to 25	Single	University	Student	Central	No	Yes	Yes	No	No	Yes	7	2	2	7	1	1	3	1	1	3	1	5	1
Female	18 to 25	Single	Secondary	Student	Central	No	Yes	No	Yes	No	Yes	4	2	4	7	7	6	7	4	1	1	4	4	1
Female	34 to 41	Divorced	Secondary	Unemployed	Northern	No	No	No	Yes	No	No	7	5	6	7	7	7	7	7	7	5	7	7	7
Female	18 to 25	Single	University	Student	Southern	No	No	No	No	No	No	2	5	6	6	6	7	5	4	7	7	7	6	6
Female	26 to 33	Single	University	Employee	Central	No	Yes	No	Yes	No	Yes	4	2	2	1	7	4	4	1	1	1	1	4	1
Male	26 to 33	Married	University	Employee	Central	No	No	No	No	No	Yes	3	3	5	7	3	2	6	2	3	4	2	4	4
Female	18 to 25	Single	Secondary	Student	Northern	No	No	No	No	No	Yes	7	4	2	5	1	1	4	1	1	1	1	4	1
Female	34 to 41	Divorced	Postgraduate	Employee	Central	Yes	No	No	No	No	Yes	6	2	2	3	2	4	5	3	2	1	4	4	4
Female	18 to 25	Single	University	Student	Central	No	No	No	No	No	Yes	2	4	3	6	5	6	3	1	1	2	1	4	1
Female	18 to 25	Single	University	Student	Central	No	No	No	Yes	No	Yes	4	2	2	4	3	1	4	1	1	2	3	3	1
Female	18 to 25	Single	University	Student	Central	No	No	No	No	No	Yes	1	6	6	2	1	1	7	1	1	1	1	1	1
Female	18 to 25	Single	University	Student	Central	No	No	No	Yes	No	No	1	1	4	3	6	1	3	1	1	3	1	3	2
Female	26 to 33	Single	University	Unemployed	Central	No	No	No	No	No	Yes	4	3	3	6	5	6	7	3	2	2	4	4	6
Male	26 to 33	Divorced	University	Employee	Northern	Yes	Yes	Yes	Yes	Yes	Yes	3	1	1	1	1	3	2	1	1	1	7	3	1
Female	18 to 25	Single	University	Student	Central	No	Yes	No	Yes	No	Yes	6	6	5	4	5	6	5	6	3	6	4	5	5
Female	18 to 25	Single	University	Student	Central	No	No	No	No	No	Yes	4	6	5	4	4	4	5	1	2	6	2	3	3
Female	18 to 25	Single	University	Student	Central	No	No	No	Yes	No	Yes	7	6	5	4	3	4	7	2	1	6	2	3	3
Male	18 to 25	Single	University	Unemployed	Central	No	No	No	No	No	Yes	1	7	1	1	1	1	1	1	1	1	1	7	1
Female	18 to 25	Single	University	Student	Central	No	No	No	No	No	Yes	1	1	1	1	1	1	1	1	1	1	1	1	1
Male	26 to 33	Single	Postgraduate	Employee	Central	No	No	No	No	No	Yes	2	4	5	2	3	3	3	3	4	3	4	3	2
Female	18 to 25	Single	University	Student	Central	No	No	No	No	No	Yes	1	3	7	1	1	1	7	1	1	1	1	1	1
Female	18 to 25	Single	University	Student	Central	No	No	No	No	No	No	1	3	3	4	4	7	5	2	3	5	4	2	5
Male	34 to 41	Married	Postgraduate	Employee	Western	No	Yes	No	No	No	Yes	6	7	3	2	2	3	4	1	1	1	1	1	1
Female	18 to 25	Single	University	Student	Southern	No	No	No	No	No	No	3	1	1	4	2	3	3	1	1	1	2	3	2
Female	18 to 25	Single	University	Student	Central	No	No	No	No	No	Yes	7	1	1	4	7	1	4	1	1	3	1	5	1
Female	18 to 25	Single	University	Student	Central	No	No	No	No	No	No	5	4	7	6	6	4	4	7	4	5	2	6	3
Male	26 to 33	Single	University	Employee	Central	No	No	No	No	No	No	7	7	7	6	7	7	7	7	7	6	7	4	6
Female	18 to 25	Single	University	Student	Central	No	No	No	No	No	No	7	1	6	7	7	1	7	1	1	1	1	1	1
Female	18 to 25	Single	University	Student	Central	No	No	No	No	No	No	1	5	4	7	7	3	5	6	6	6	3	7	1
Female	18 to 25	Single	University	Student	Central	No	No	No	No	No	Yes	1	7	7	7	7	1	7	1	1	1	1	1	1
Male	18 to 25	Single	University	Unemployed	Central	Yes	No	No	No	No	No	4	4	5	6	6	6	7	7	7	7	7	7	7
Female	18 to 25	Single	University	Student	Central	No	No	No	No	No	No	4	3	3	1	4	3	5	4	3	6	2	2	6
Female	18 to 25	Single	University	Student	Central	No	Yes	No	No	No	Yes	1	1	3	4	1	2	2	1	3	1	4	3	1
Female	18 to 25	Single	University	Student	Northern	No	Yes	No	Yes	Yes	Yes	7	1	1	7	1	1	1	1	1	1	7	1	1
Female	18 to 25	Single	University	Student	Central	No	Yes	No	No	No	Yes	1	1	4	1	1	1	1	1	1	1	1	1	1
Female	18 to 25	Single	University	Student	Central	Yes	Yes	No	No	No	Yes	7	2	3	6	4	3	3	3	2	2	4	3	3
Female	18 to 25	Single	University	Student	Central	No	Yes	No	No	No	Yes	5	3	2	5	1	7	1	1	1	3	1	1	4
Female	18 to 25	Single	University	Student	Central	No	No	No	No	No	No	7	7	7	1	1	1	7	1	1	7	1	1	1
Male	26 to 33	Single	University	Employee	Central	No	No	No	No	No	No	7	7	7	7	7	1	7	7	1	7	7	7	7
Male	18 to 25	Single	University	Student	Northern	No	No	No	Yes	Yes	Yes	7	1	7	7	1	1	7	7	7	1	1	1	7
Male	26 to 33	Single	University	Employee	Central	No	No	No	No	No	No	7	1	1	7	7	7	7	7	1	7	7	7	7
Female	18 to 25	Single	University	Student	Central	No	No	No	No	No	No	4	4	7	4	7	1	4	4	3	4	4	4	4
Male	18 to 25	Single	University	Unemployed	Central	Yes	No	No	No	No	No	4	4	5	6	6	6	7	7	7	7	7	7	7
Female	18 to 25	Single	University	Student	Southern	No	No	No	No	No	Yes	5	3	3	1	4	5	4	4	2	6	2	5	7
Female	18 to 25	Single	University	Student	Central	No	Yes	No	No	No	Yes	7	1	3	5	1	7	4	1	1	1	7	7	7
Male	26 to 33	Married	University	Employee	Central	No	No	No	Yes	Yes	Yes	4	4	4	4	7	5	7	7	1	4	1	7	7
Female	42 to 49	Married	University	Unemployed	Central	No	Yes	No	No	No	Yes	7	4	7	1	5	6	1	1	1	1	1	1	4
Female	18 to 25	Single	University	Student	Central	No	No	No	No	No	No	1	1	1	7	7	7	7	1	1	1	1	1	1
Male	18 to 25	Single	Secondary	Student	Central	No	No	No	No	No	No	1	1	1	7	7	7	7	7	1	1	7	7	7
Female	18 to 25	Single	University	Student	Central	No	No	No	No	No	No	7	7	4	7	1	1	5	1	7	1	4	4	3
Male	42 to 49	Married	Secondary	Employee	Central	No	No	No	No	No	No	1	1	7	7	5	7	6	3	7	6	7	7	5
Female	18 to 25	Single	University	Student	Central	No	No	No	No	No	No	5	6	6	5	6	4	4	3	1	3	3	7	5
Female	42 to 49	Divorced	Postgraduate	Employee	Central	Yes	No	Yes	Yes	No	No	1	2	6	7	7	6	6	7	6	5	6	1	6
Female	18 to 25	Single	University	Student	Northern	No	No	No	No	No	Yes	6	6	7	6	7	7	4	7	7	3	5	2	7
Female	26 to 33	Single	University	Unemployed	Central	Yes	Yes	Yes	No	No	Yes	4	3	3	4	3	2	5	3	3	4	2	4	4
Male	50 to 57	Married	Intermediate	Employee	Central	No	No	No	No	Yes	Yes	7	1	1	2	7	1	7	1	1	1	1	1	1
Male	18 to 25	Single	University	Employee	Western	Yes	No	Yes	Yes	No	No	2	4	3	6	5	6	7	3	5	4	1	3	5
Male	50 to 57	Married	University	Employee	Central	No	No	No	No	Yes	No	4	3	4	7	5	5	2	7	5	6	5	4	5
Male	34 to 41	Married	Postgraduate	Employee	Southern	No	Yes	No	No	Yes	No	7	6	6	5	6	7	6	6	6	5	4	6	5
Male	42 to 49	Married	Secondary	Employee	Central	No	No	No	No	No	No	7	1	3	3	5	2	4	4	1	1	1	2	4
Female	26 to 33	Married	University	Employee	Southern	No	No	No	Yes	No	Yes	7	1	4	1	3	1	1	1	1	1	1	1	1
Male	42 to 49	Married	University	Unemployed	Central	No	No	No	No	No	Yes	7	7	7	7	7	7	7	7	7	7	4	7	7
Female	18 to 25	Single	University	Student	Central	No	No	No	Yes	No	Yes	7	1	1	5	4	4	3	1	4	5	7	4	3
Female	18 to 25	Single	University	Student	Central	No	No	No	No	No	Yes	2	4	3	6	5	6	3	1	1	2	1	4	1
Male	42 to 49	Married	University	Employee	Central	No	No	No	No	No	Yes	4	3	6	6	4	7	6	6	6	6	5	5	5
Female	18 to 25	Single	University	Student	Central	No	Yes	No	Yes	No	Yes	1	4	3	3	2	3	3	2	1	3	2	3	1
Female	18 to 25	Single	University	Student	Central	No	No	No	No	Yes	Yes	4	1	5	3	3	1	1	1	3	1	1	3	1
Female	18 to 25	Single	University	Student	Southern	No	Yes	No	No	No	Yes	5	4	4	7	4	5	4	2	1	4	1	5	2
Female	18 to 25	Single	University	Student	Central	No	No	No	No	No	Yes	7	1	1	7	7	1	7	1	1	1	1	7	7
Female	18 to 25	Single	University	Student	Central	No	Yes	No	No	No	Yes	3	3	4	7	3	1	4	1	2	1	4	3	4
Female	18 to 25	Single	University	Student	Central	No	Yes	No	No	No	Yes	7	1	3	5	1	7	4	1	1	1	7	7	7
Male	34 to 41	Married	University	Employee	Central	No	No	No	No	No	No	6	7	7	7	7	7	7	7	7	6	7	7	7
Male	42 to 49	Married	Secondary	Employee	Central	No	No	No	Yes	No	Yes	7	7	7	7	7	7	7	1	7	6	7	7	7
Female	18 to 25	Single	University	Student	Central	No	No	No	No	No	No	6	1	1	7	7	1	2	1	1	1	1	4	1
Female	18 to 25	Single	University	Student	Central	No	No	No	No	Yes	Yes	3	4	4	5	7	6	6	3	1	6	5	7	5
Male	42 to 49	Married	Secondary	Employee	Central	No	No	No	No	No	No	7	7	7	7	7	7	7	7	7	7	7	7	7
Male	26 to 33	Divorced	University	Unemployed	Central	No	No	No	No	No	No	7	3	4	5	3	5	6	4	5	4	3	2	3
Female	18 to 25	Single	University	Student	Central	No	No	No	Yes	Yes	Yes	7	1	1	7	1	1	7	1	1	1	1	7	1
Female	18 to 25	Single	University	Student	Central	No	No	No	No	No	Yes	4	4	4	1	3	3	6	2	2	4	4	1	3
Female	18 to 25	Single	Secondary	Student	Central	No	No	No	No	No	Yes	7	1	1	7	7	1	7	7	5	7	7	7	7
Male	18 to 25	Single	Secondary	Student	Central	No	No	No	No	No	No	1	1	7	7	7	1	7	1	1	7	1	7	1
Female	18 to 25	Single	University	Unemployed	Central	No	No	No	No	No	No	4	4	4	4	4	4	4	4	4	4	4	4	3
Male	18 to 25	Single	University	Student	Central	No	No	No	No	No	No	7	5	5	7	7	7	5	7	7	6	2	4	7
Female	18 to 25	Single	Secondary	Student	Central	No	No	No	No	No	No	6	4	3	3	3	4	4	5	1	1	3	3	3
Male	26 to 33	Married	Postgraduate	Employee	Central	No	No	No	No	No	Yes	4	6	4	3	3	2	6	4	4	3	4	1	4
Male	26 to 33	Single	Postgraduate	Student	Central	No	No	No	No	Yes	Yes	4	1	2	3	1	2	3	4	2	4	1	3	1
Female	18 to 25	Single	University	Student	Northern	No	No	No	No	No	Yes	7	1	1	1	7	1	1	1	1	1	1	1	1
Female	18 to 25	Single	Secondary	Student	Eastern	No	No	No	No	No	Yes	1	3	1	6	4	3	6	1	2	2	2	6	7
Female	18 to 25	Single	University	Student	Central	No	No	No	No	No	No	5	3	3	3	2	6	3	4	1	3	3	2	3
Female	34 to 41	Married	Postgraduate	Unemployed	Eastern	No	No	No	Yes	No	Yes	6	4	3	6	7	6	5	6	7	6	2	7	7
Female	18 to 25	Single	Secondary	Student	Central	No	No	No	Yes	No	No	7	1	1	4	1	3	5	1	7	3	4	1	5
Male	18 to 25	Single	University	Student	Central	No	No	No	Yes	No	No	4	4	4	5	4	4	5	2	2	3	3	3	1
Female	18 to 25	Single	University	Student	Central	No	Yes	No	No	No	Yes	7	1	7	7	7	7	6	1	1	1	1	1	2
Male	Over 58	Married	Secondary	Employee	Central	No	No	No	No	Yes	Yes	7	7	7	2	1	1	1	7	7	7	6	7	2
Female	18 to 25	Single	Secondary	Student	Central	No	No	No	No	No	Yes	5	4	7	4	6	2	3	1	1	2	5	2	1
Male	26 to 33	Single	University	Employee	Central	No	No	No	No	No	No	6	6	6	5	7	7	6	7	7	6	6	7	7
Male	26 to 33	Single	University	Employee	Southern	No	No	No	No	No	Yes	5	2	1	5	2	3	3	2	2	3	2	5	2
Female	18 to 25	Single	University	Student	Central	No	No	No	No	No	Yes	4	3	3	5	6	1	5	3	1	5	3	4	2
Female	18 to 25	Single	University	Student	Central	No	Yes	No	No	No	No	7	4	7	3	7	4	7	3	2	5	1	1	5
Female	18 to 25	Single	University	Student	Central	No	No	No	No	No	Yes	6	4	4	5	3	3	4	3	3	4	4	4	4
Female	18 to 25	Single	University	Student	Western	No	No	No	Yes	No	No	7	1	1	7	7	1	7	1	1	1	7	1	7
Male	18 to 25	Single	University	Employee	Central	Yes	Yes	No	No	No	Yes	4	6	3	5	7	6	5	4	3	4	3	3	4
Male	18 to 25	Single	University	Student	Central	No	No	No	No	No	No	5	2	3	5	5	4	6	5	7	4	4	3	3
Male	26 to 33	Married	University	Employee	Central	No	No	No	No	Yes	No	7	6	6	6	7	6	6	7	6	6	7	7	6
Male	26 to 33	Single	Postgraduate	Employee	Central	No	No	No	No	Yes	Yes	7	5	6	7	7	7	7	7	6	7	7	7	5
Female	18 to 25	Single	University	Student	Central	No	No	No	Yes	No	Yes	6	1	1	4	3	2	6	1	1	2	1	1	1
Female	18 to 25	Single	University	Student	Eastern	Yes	Yes	No	Yes	No	Yes	1	4	5	7	7	7	2	1	1	3	1	3	7
Female	18 to 25	Single	University	Student	Central	No	No	No	Yes	No	Yes	7	1	1	7	7	7	6	5	5	5	7	1	7
Female	26 to 33	Married	Secondary	Unemployed	Central	No	Yes	No	No	No	Yes	7	3	3	4	1	5	5	2	1	1	2	3	4
Male	18 to 25	Single	University	Student	Central	No	No	No	No	Yes	Yes	7	1	6	7	7	7	5	3	1	4	7	4	5
Female	18 to 25	Single	University	Student	Central	No	No	No	No	No	No	1	1	1	7	7	7	7	1	1	1	1	1	1
Female	26 to 33	Single	Postgraduate	Employee	Central	Yes	No	Yes	Yes	No	Yes	3	2	2	7	6	4	4	5	3	4	3	6	6
Female	18 to 25	Single	University	Student	Central	No	No	No	No	Yes	Yes	7	6	7	1	1	2	6	5	2	6	1	3	6
Male	18 to 25	Single	University	Student	Central	No	No	No	No	No	No	7	1	7	7	7	7	7	1	1	6	7	1	2
Male	26 to 33	Married	Postgraduate	Employee	Central	Yes	Yes	Yes	Yes	No	No	7	7	7	7	7	7	7	7	7	7	7	7	7
Male	18 to 25	Single	Secondary	Student	Central	No	No	No	No	No	No	6	7	4	5	7	1	1	7	1	1	1	7	7
Male	18 to 25	Single	University	Student	Central	No	No	No	No	Yes	Yes	1	1	1	4	5	7	6	1	7	1	7	1	7
Male	26 to 33	Single	University	Employee	Central	No	Yes	No	Yes	No	Yes	3	1	1	5	7	1	3	2	5	2	6	3	4
Male	50 to 57	Married	University	Employee	Western	No	No	No	No	No	Yes	3	1	2	5	1	7	1	1	1	1	1	4	5
Male	Over 58	Married	Intermediate	Employee	Central	No	No	No	Yes	No	No	1	6	7	7	2	4	2	4	1	1	1	3	1
Male	42 to 49	Married	Postgraduate	Employee	Western	No	No	No	Yes	No	No	4	4	4	4	4	4	4	4	4	4	4	4	4
Male	18 to 25	Single	University	Student	Central	Yes	Yes	Yes	No	No	Yes	3	1	1	4	4	6	7	1	1	3	1	3	3
Female	26 to 33	Single	University	Unemployed	Central	No	Yes	No	No	No	Yes	4	3	3	5	4	4	3	1	1	3	4	3	3
Female	18 to 25	Single	University	Student	Central	No	No	No	No	No	Yes	7	5	6	7	7	7	7	4	5	4	6	5	5
Female	18 to 25	Single	University	Student	Central	No	No	No	No	No	No	4	5	6	6	3	3	5	3	2	4	4	4	2
Female	18 to 25	Single	University	Student	Central	No	No	No	No	No	Yes	1	2	7	7	7	7	7	7	7	1	7	7	7
Female	18 to 25	Single	University	Student	Central	No	No	No	No	No	Yes	7	1	1	7	7	4	5	3	3	2	2	1	1
Female	18 to 25	Single	University	Student	Central	No	No	No	No	Yes	Yes	1	1	1	7	1	1	7	1	1	5	1	3	5
Female	18 to 25	Single	University	Student	Western	No	No	No	Yes	No	Yes	1	1	2	1	1	1	7	1	1	7	1	1	1
Male	50 to 57	Married	University	Employee	Western	No	No	No	No	No	Yes	3	1	1	5	7	5	1	5	5	3	5	1	5
Male	18 to 25	Single	Secondary	Student	Central	No	No	No	No	No	No	6	7	7	1	7	1	7	1	1	7	2	2	1
Male	26 to 33	Married	Postgraduate	Student	Southern	No	Yes	Yes	No	Yes	Yes	6	2	3	6	5	3	6	5	4	3	4	6	4
Male	26 to 33	Single	University	Employee	Southern	No	No	No	No	No	Yes	5	2	1	5	2	3	3	2	2	3	2	5	2
Female	18 to 25	Single	Secondary	Student	Eastern	No	No	No	No	No	Yes	1	3	1	6	4	3	6	1	2	2	2	6	7
Female	18 to 25	Single	University	Student	Southern	Yes	No	No	No	No	Yes	3	2	2	4	1	4	1	6	6	4	1	1	1
Female	18 to 25	Single	Secondary	Unemployed	Southern	No	No	No	No	No	Yes	7	1	3	3	4	3	4	1	1	1	1	4	1
Female	18 to 25	Single	University	Student	Central	No	No	No	Yes	No	Yes	7	1	1	5	4	4	3	1	4	5	7	4	3
Female	18 to 25	Single	University	Student	Central	No	No	No	No	No	No	4	4	4	4	3	3	2	2	5	7	7	3	3
Male	26 to 33	Single	Secondary	Employee	Central	No	No	No	No	No	No	4	7	1	7	7	7	7	7	7	7	7	7	7
Male	42 to 49	Married	University	Employee	Central	No	No	No	No	Yes	No	7	6	5	7	7	1	7	1	1	6	7	7	1
Male	Over 58	Married	University	Employee	Northern	Yes	No	Yes	Yes	No	Yes	7	2	1	4	4	3	3	5	4	1	5	3	1
Male	50 to 57	Married	University	Employee	Central	No	Yes	No	Yes	No	Yes	3	1	2	3	1	1	4	1	1	1	1	1	1
Female	18 to 25	Single	University	Student	Central	No	Yes	No	No	No	Yes	7	1	3	5	1	7	4	1	1	1	7	7	7
Female	18 to 25	Single	University	Student	Central	No	No	No	Yes	No	No	3	1	1	6	4	4	6	1	1	3	5	7	4
Male	42 to 49	Married	Secondary	Employee	Central	No	No	No	No	No	No	7	1	3	3	5	2	4	4	1	1	1	2	4
Male	26 to 33	Single	Postgraduate	Employee	Central	No	No	No	No	No	No	2	4	4	5	6	4	5	6	5	4	5	4	6
Female	18 to 25	Single	Secondary	Student	Central	No	No	No	No	No	Yes	1	1	7	7	7	7	7	7	1	6	1	7	1
Male	18 to 25	Single	University	Employee	Central	No	No	No	No	No	No	4	3	3	4	6	4	4	2	1	4	4	4	4
Male	42 to 49	Married	Postgraduate	Employee	Central	No	No	No	No	Yes	No	6	3	3	6	4	6	5	3	2	6	5	5	5
Male	26 to 33	Single	University	Unemployed	Eastern	No	No	No	No	Yes	Yes	7	1	1	2	1	1	1	1	1	1	1	4	1
Female	18 to 25	Single	Secondary	Student	Central	No	No	No	No	No	Yes	1	7	7	1	7	1	7	1	1	1	1	1	1
Male	18 to 25	Single	University	Student	Central	No	Yes	No	No	Yes	Yes	4	3	4	4	5	5	3	3	3	4	5	5	3
Male	18 to 25	Single	Secondary	Employee	Central	No	No	No	No	Yes	No	7	7	1	1	7	7	7	1	1	1	1	7	7
Female	26 to 33	Single	University	Employee	Central	No	No	No	No	No	Yes	7	3	3	7	7	5	7	5	4	4	6	7	4
Female	18 to 25	Single	Secondary	Student	Central	No	No	No	No	No	No	4	1	3	2	1	3	7	1	1	6	1	3	4
Female	18 to 25	Single	University	Student	Central	No	No	No	No	No	Yes	7	5	5	5	7	4	7	7	4	4	4	3	3
Female	26 to 33	Single	Postgraduate	Student	Central	No	No	No	No	No	Yes	4	3	2	3	1	1	1	2	1	2	2	2	2
Female	26 to 33	Single	Postgraduate	Unemployed	Central	Yes	No	No	Yes	No	Yes	3	4	4	4	5	3	4	2	2	3	2	2	2
Male	18 to 25	Single	University	Student	Central	No	No	No	No	Yes	Yes	6	5	4	5	7	4	7	7	4	7	6	4	3
Male	18 to 25	Single	Secondary	Student	Central	No	No	No	No	No	No	7	5	5	1	1	3	5	7	1	5	1	1	3
Male	18 to 25	Single	Secondary	Student	Central	No	No	No	No	No	No	7	5	5	1	1	3	5	7	1	5	1	1	3
Female	50 to 57	Married	University	Unemployed	Central	No	No	No	Yes	No	Yes	7	5	5	7	1	5	7	1	1	1	1	3	1
Female	18 to 25	Single	University	Student	Western	No	No	No	No	No	Yes	5	4	5	6	2	4	4	3	3	4	4	2	4
Male	18 to 25	Single	Secondary	Student	Central	No	No	No	No	No	No	1	1	7	7	7	1	7	1	1	7	1	7	1
Female	18 to 25	Single	University	Student	Central	No	Yes	No	No	No	Yes	7	1	3	5	1	7	4	1	1	1	7	7	7
Male	18 to 25	Single	Intermediate	Student	Central	No	No	No	No	No	No	6	1	7	1	7	7	7	1	1	1	7	7	1
Male	18 to 25	Single	University	Student	Western	No	No	No	No	No	No	4	4	3	4	5	3	4	5	6	3	4	3	1
Female	18 to 25	Single	University	Student	Central	No	No	No	No	No	No	1	1	7	7	7	7	1	1	1	1	1	1	1
Female	18 to 25	Single	University	Unemployed	Central	No	No	No	No	No	Yes	7	6	6	7	1	6	5	5	3	4	6	7	7
Male	50 to 57	Married	Secondary	Unemployed	Central	No	No	No	No	No	No	1	1	3	6	4	6	6	6	6	5	2	3	3
Female	18 to 25	Single	University	Student	Central	No	Yes	No	No	No	Yes	2	1	5	2	1	6	4	1	1	1	4	1	1
Female	18 to 25	Single	Secondary	Student	Central	No	No	No	No	No	Yes	4	5	5	4	7	4	5	4	4	3	4	6	7
Male	42 to 49	Married	University	Employee	Central	No	No	No	Yes	Yes	Yes	7	4	4	7	4	7	4	3	3	5	7	7	1
Female	18 to 25	Single	University	Student	Central	No	No	No	No	No	No	1	7	1	7	7	7	7	1	1	5	1	1	2
Male	34 to 41	Married	University	Employee	Central	No	Yes	Yes	Yes	Yes	Yes	7	4	3	2	2	3	5	1	1	5	7	3	4
Female	26 to 33	Married	Postgraduate	Employee	Central	No	No	No	No	No	Yes	7	5	7	7	7	7	5	6	3	5	6	1	6
Female	18 to 25	Single	Secondary	Employee	Central	No	No	No	Yes	No	No	2	1	3	7	1	4	7	1	1	1	1	7	1
Female	18 to 25	Single	University	Student	Central	No	Yes	No	No	No	Yes	7	4	5	4	3	6	7	4	4	4	1	5	7
Male	50 to 57	Married	Secondary	Employee	Central	No	No	No	No	No	Yes	4	1	2	5	2	1	7	3	2	6	3	3	2
Female	Over 58	Married	University	Unemployed	Eastern	Yes	No	No	Yes	No	Yes	7	5	7	7	7	1	7	6	4	5	5	7	6
Male	26 to 33	Single	Secondary	Unemployed	Central	No	No	No	No	No	No	7	6	7	7	7	7	7	7	7	7	7	7	7
Female	18 to 25	Single	University	Student	Central	No	Yes	No	No	No	Yes	4	5	7	1	1	1	1	3	1	1	1	6	2
Female	18 to 25	Single	University	Employee	Central	Yes	Yes	No	No	No	Yes	7	4	1	3	1	3	4	1	1	4	1	1	3
Female	18 to 25	Single	University	Student	Central	No	No	No	No	No	No	1	1	3	4	7	6	5	7	1	4	7	3	1
Male	34 to 41	Married	University	Employee	Central	No	No	No	Yes	No	Yes	7	4	4	4	1	7	6	7	6	4	1	5	4
Male	26 to 33	Divorced	University	Employee	Northern	Yes	Yes	Yes	Yes	Yes	Yes	3	1	1	1	1	3	2	1	1	1	7	3	1
Male	50 to 57	Married	Secondary	Employee	Central	No	No	No	No	No	No	1	6	4	7	7	7	7	7	7	4	5	7	7
Female	18 to 25	Single	University	Student	Southern	Yes	Yes	No	Yes	Yes	Yes	7	7	1	7	3	1	1	1	1	1	2	1	7
Male	34 to 41	Married	University	Employee	Central	No	No	No	Yes	No	Yes	7	4	6	5	2	3	7	2	1	6	3	6	4
Female	18 to 25	Single	University	Student	Central	No	No	No	No	No	Yes	1	2	7	7	7	7	7	7	7	1	7	7	7
Male	18 to 25	Single	University	Student	Central	No	No	No	No	No	No	7	7	7	7	7	7	4	1	1	5	7	1	1
Male	42 to 49	Married	University	Unemployed	Central	No	No	Yes	No	No	Yes	7	3	4	4	4	5	1	4	3	4	1	4	4
Female	26 to 33	Married	University	Employee	Northern	No	No	No	No	No	No	7	1	4	7	7	7	7	4	2	5	7	4	7
Female	18 to 25	Single	University	Student	Central	No	No	No	No	No	No	1	1	3	4	7	6	5	7	1	4	7	3	1
Female	18 to 25	Single	University	Student	Central	No	No	No	Yes	No	Yes	4	2	2	4	3	1	4	1	1	2	3	3	1
Female	18 to 25	Married	Intermediate	Student	Western	Yes	No	No	Yes	No	No	1	1	1	4	1	3	4	1	1	1	1	1	1
Female	26 to 33	Married	Secondary	Unemployed	Western	No	No	No	No	No	No	5	2	3	6	7	1	7	4	5	3	5	7	5
Female	18 to 25	Single	University	Student	Central	No	No	No	No	No	No	4	4	4	7	4	4	7	4	4	4	1	4	4
Male	34 to 41	Married	University	Employee	Southern	No	No	No	Yes	No	No	1	1	1	7	5	5	4	6	6	2	1	3	4
Female	34 to 41	Married	University	Employee	Southern	No	No	No	No	No	Yes	7	1	1	7	1	1	7	7	7	7	7	1	7
Male	26 to 33	Married	University	Employee	Central	No	No	No	No	No	No	1	4	6	7	7	7	7	7	7	7	7	7	7
Male	18 to 25	Single	University	Student	Central	No	No	No	No	No	Yes	4	5	6	3	5	3	5	3	1	5	3	3	3
Female	42 to 49	Married	Postgraduate	Employee	Western	Yes	No	No	No	No	No	3	3	2	3	7	5	4	4	4	2	4	4	4
Male	42 to 49	Married	Intermediate	Unemployed	Central	No	No	No	No	No	No	7	6	6	7	7	7	7	7	1	1	2	2	2
Male	42 to 49	Married	Secondary	Employee	Central	No	No	No	No	No	No	4	4	7	1	1	1	7	1	7	7	4	1	5
Male	42 to 49	Married	Postgraduate	Employee	Central	No	No	No	No	No	Yes	1	3	3	6	6	7	7	6	7	5	4	6	6
Female	26 to 33	Married	University	Employee	Eastern	No	Yes	No	No	No	Yes	4	6	4	6	6	7	5	3	2	6	4	4	6
Female	18 to 25	Single	University	Student	Central	No	No	No	No	No	No	1	1	5	5	1	1	5	1	1	1	1	1	3
Male	26 to 33	Married	Secondary	Employee	Central	No	No	No	No	No	No	5	4	4	4	4	5	5	5	3	5	4	3	3
Male	34 to 41	Married	Secondary	Employee	Central	No	No	No	No	No	No	5	6	4	2	3	2	5	2	1	6	2	2	2
Female	18 to 25	Single	University	Student	Central	No	No	No	No	No	Yes	1	2	1	4	1	7	4	5	1	4	1	1	7
Female	18 to 25	Single	University	Student	Northern	No	No	No	No	No	No	7	7	6	7	1	1	7	3	3	4	1	1	1
Female	18 to 25	Single	University	Student	Central	No	Yes	No	No	No	Yes	6	2	1	6	1	4	5	2	1	3	3	5	1
Female	18 to 25	Single	University	Student	Central	No	No	No	No	No	No	6	6	6	7	2	2	5	6	6	5	1	6	7
Male	26 to 33	Single	Postgraduate	Unemployed	Central	No	No	No	No	No	Yes	5	4	4	7	4	4	7	4	4	4	4	4	4
Male	34 to 41	Married	Secondary	Employee	Central	No	No	No	Yes	Yes	Yes	1	3	5	5	7	5	6	7	6	2	6	4	5
Female	18 to 25	Single	Secondary	Unemployed	Central	No	No	No	No	No	Yes	1	7	1	1	1	1	7	1	1	1	1	7	1
Male	26 to 33	Single	University	Student	Northern	No	No	No	No	Yes	Yes	1	2	5	7	7	3	5	7	4	4	1	7	7
Female	18 to 25	Single	University	Student	Central	No	No	No	No	No	No	5	7	7	7	7	7	5	7	7	7	7	7	7
Male	26 to 33	Single	University	Student	Northern	No	No	No	No	Yes	Yes	1	2	5	7	7	3	5	7	4	4	1	7	7
Male	42 to 49	Married	Secondary	Employee	Central	No	No	No	No	No	Yes	4	3	6	5	6	6	6	7	5	6	5	4	4
Male	26 to 33	Single	University	Employee	Central	No	No	No	No	No	No	6	6	6	5	7	7	6	7	7	6	6	7	7
Male	50 to 57	Married	University	Unemployed	Northern	No	No	No	Yes	Yes	No	7	7	7	2	3	1	7	1	1	7	7	7	7
Female	18 to 25	Single	University	Student	Central	No	Yes	No	No	No	Yes	7	1	7	7	1	1	1	1	1	1	1	1	1
Female	18 to 25	Single	University	Student	Central	No	No	No	No	No	No	7	5	4	3	6	7	5	6	7	5	3	4	7
Male	42 to 49	Married	Secondary	Employee	Central	No	No	No	No	No	Yes	6	4	4	3	4	3	5	5	5	6	5	4	3
Male	26 to 33	Married	University	Employee	Central	No	No	No	Yes	Yes	Yes	4	7	4	7	7	4	7	7	7	7	5	1	5
Male	26 to 33	Married	University	Employee	Central	No	No	No	Yes	Yes	Yes	4	7	4	7	7	4	7	7	7	7	5	1	5
Male	18 to 25	Single	University	Student	Central	No	Yes	No	Yes	No	No	1	7	7	7	1	1	7	1	1	7	2	7	1
Male	42 to 49	Married	University	Employee	Central	No	No	No	No	No	No	7	7	7	5	7	6	5	7	7	6	7	7	7
Female	18 to 25	Single	University	Student	Central	No	No	No	Yes	No	No	1	1	1	7	7	7	7	1	1	1	5	7	7
Male	18 to 25	Single	Postgraduate	Employee	Central	No	No	No	No	Yes	No	1	6	5	7	2	3	7	1	7	1	7	3	3
Male	50 to 57	Married	Secondary	Employee	Central	No	No	No	No	Yes	No	1	1	1	7	7	7	1	7	7	1	7	7	7
Female	18 to 25	Single	University	Student	Central	No	No	No	No	No	No	1	7	7	7	7	7	7	7	7	7	7	7	7
Male	18 to 25	Single	University	Student	Central	No	No	No	No	Yes	No	1	7	7	2	6	1	7	1	1	7	1	6	1
Male	18 to 25	Single	University	Student	Southern	No	No	No	No	No	No	4	7	7	2	2	1	4	4	7	7	2	2	3
Male	18 to 25	Single	University	Student	Western	No	No	No	No	No	No	4	4	3	4	5	3	4	5	6	3	4	3	1
Male	18 to 25	Single	University	Student	Southern	No	No	No	No	No	No	4	7	7	2	2	1	4	4	7	7	2	2	3
Female	18 to 25	Single	University	Student	Central	No	No	No	No	No	Yes	1	2	7	7	7	7	7	7	7	1	7	7	7
Female	18 to 25	Single	University	Student	Central	No	No	No	No	No	Yes	1	1	1	1	1	1	1	1	1	1	1	1	1
Female	18 to 25	Single	University	Student	Central	No	No	No	No	No	Yes	7	1	1	1	1	7	7	1	1	1	1	7	7
Male	Over 58	Married	Postgraduate	Employee	Central	No	No	No	Yes	No	Yes	1	1	1	1	1	1	1	1	1	1	1	1	1
Male	26 to 33	Single	Secondary	Unemployed	Central	No	No	No	No	No	Yes	4	1	6	1	4	4	3	3	3	4	4	2	1
Male	18 to 25	Single	Secondary	Unemployed	Central	No	No	No	No	Yes	No	7	7	1	1	1	1	7	1	1	1	7	7	3
Female	18 to 25	Single	University	Student	Central	No	No	No	Yes	No	Yes	6	1	1	4	3	2	6	1	1	2	1	1	1
Female	42 to 49	Married	Postgraduate	Employee	Central	No	No	Yes	No	No	Yes	6	3	2	3	1	2	3	3	3	4	3	2	2
Male	42 to 49	Married	University	Employee	Northern	No	No	No	No	No	No	5	3	2	5	2	2	6	2	2	2	4	2	2
Male	26 to 33	Single	Secondary	Employee	Central	No	No	No	Yes	No	No	3	1	3	1	7	7	1	1	1	1	7	1	7
Male	18 to 25	Single	University	Student	Central	No	No	No	No	Yes	No	1	7	7	2	6	1	7	1	1	7	1	6	1
Male	18 to 25	Single	University	Student	Central	No	No	No	Yes	No	Yes	7	1	1	6	5	4	7	5	4	5	5	6	6
Female	18 to 25	Single	University	Student	Central	No	No	No	No	No	Yes	1	4	3	4	5	4	7	3	1	1	5	3	1
Male	18 to 25	Single	University	Student	Central	No	Yes	No	No	No	Yes	1	5	6	1	5	3	5	1	1	4	3	1	1
Male	26 to 33	Single	University	Employee	Eastern	No	No	No	No	Yes	Yes	5	1	7	1	7	1	7	1	7	3	1	4	7
Male	34 to 41	Divorced	Postgraduate	Employee	Western	No	No	No	Yes	No	Yes	3	4	3	5	6	6	4	6	6	4	6	3	6
Male	18 to 25	Single	University	Student	Central	No	Yes	No	No	Yes	Yes	4	3	4	4	5	5	3	3	3	4	5	5	3
Male	26 to 33	Single	University	Unemployed	Central	No	No	No	No	No	No	4	3	3	5	6	4	4	3	3	4	4	4	5
Male	50 to 57	Married	Postgraduate	Employee	Central	No	No	No	No	No	No	7	5	4	7	7	7	4	4	4	6	3	5	4
Male	18 to 25	Single	Secondary	Unemployed	Central	No	No	No	No	No	Yes	1	4	3	5	4	3	3	4	3	6	4	5	4
Male	18 to 25	Single	Secondary	Student	Central	No	No	No	No	No	No	1	7	7	4	7	1	1	7	1	1	7	1	1
Male	18 to 25	Single	University	Student	Western	No	No	No	No	Yes	No	4	3	2	3	2	4	4	2	1	3	1	4	3
Female	18 to 25	Single	University	Student	Central	No	No	No	No	No	Yes	2	2	1	5	5	5	6	4	3	3	4	5	7
Female	18 to 25	Single	University	Student	Central	No	No	No	No	No	Yes	1	7	7	7	7	1	7	1	1	1	1	1	1
Male	Over 58	Married	Postgraduate	Employee	Central	No	No	No	No	No	No	6	3	4	4	4	4	4	4	4	4	4	4	4
Male	26 to 33	Single	University	Unemployed	Central	No	No	No	No	No	No	4	3	3	5	6	4	4	3	3	4	4	4	5
Male	18 to 25	Single	University	Student	Central	No	No	No	No	Yes	No	4	4	4	4	4	4	4	4	4	4	4	4	4
Male	18 to 25	Single	Secondary	Employee	Central	No	No	No	No	No	No	6	6	6	2	2	2	6	2	2	6	2	2	2
Male	18 to 25	Single	University	Student	Central	No	No	No	No	No	No	6	7	6	6	7	6	5	6	6	6	7	6	6
Female	18 to 25	Single	University	Student	Central	Yes	Yes	No	Yes	No	Yes	7	1	1	1	1	1	1	1	1	1	1	1	1
Female	18 to 25	Single	University	Student	Central	No	No	No	No	No	No	6	2	3	3	3	4	5	3	1	4	3	3	3
Male	42 to 49	Married	Secondary	Employee	Eastern	No	No	No	No	No	No	7	6	7	7	7	7	7	6	6	6	2	7	7
Female	26 to 33	Single	University	Unemployed	Central	No	No	No	Yes	No	Yes	4	3	4	4	6	5	5	3	3	6	3	3	3
Female	18 to 25	Single	University	Student	Northern	No	No	No	No	No	No	7	7	7	7	7	7	7	7	7	1	1	7	7
Male	42 to 49	Married	University	Employee	Central	No	No	No	No	No	No	4	2	2	5	2	7	6	1	1	5	1	7	6
Male	18 to 25	Single	University	Student	Eastern	No	No	No	No	Yes	Yes	6	4	5	6	5	7	7	4	3	5	5	5	5
Female	18 to 25	Single	University	Student	Central	No	No	No	No	No	Yes	1	1	1	7	1	7	7	1	7	1	6	1	7
Male	18 to 25	Single	University	Student	Western	No	No	No	No	Yes	No	4	3	2	3	2	4	4	2	1	3	1	4	3
Female	18 to 25	Single	University	Student	Central	No	No	No	No	No	No	6	6	6	7	2	2	5	6	6	5	1	6	7
Female	26 to 33	Married	University	Employee	Southern	No	No	No	No	Yes	Yes	4	2	2	6	4	5	4	1	1	3	2	3	2
Female	18 to 25	Single	University	Student	Central	No	Yes	No	No	No	Yes	3	4	4	4	2	5	4	1	1	2	5	4	6
Female	18 to 25	Single	University	Student	Central	No	No	No	No	No	No	7	1	7	1	1	1	7	7	7	5	7	7	1
Female	18 to 25	Single	University	Student	Central	No	No	No	No	No	Yes	1	7	7	1	1	1	7	1	1	3	1	1	1
Male	42 to 49	Married	Secondary	Employee	Central	No	No	No	No	No	No	1	7	1	7	7	1	1	7	7	7	1	1	1
Male	18 to 25	Single	University	Student	Central	No	No	No	Yes	No	Yes	7	4	5	3	5	4	4	3	3	4	3	3	4
Male	18 to 25	Single	Secondary	Student	Central	No	No	No	No	No	Yes	5	4	5	1	1	4	3	1	1	5	6	1	6
Male	26 to 33	Single	Postgraduate	Employee	Central	No	Yes	No	No	No	Yes	7	3	3	5	4	4	7	2	3	7	1	4	3
Female	18 to 25	Single	University	Student	Central	No	No	No	No	No	No	1	7	1	7	7	7	7	1	1	5	1	1	2
Female	18 to 25	Single	University	Student	Central	No	Yes	No	No	No	Yes	3	4	4	4	2	5	4	1	1	2	5	4	6
Male	50 to 57	Married	Intermediate	Employee	Central	No	No	No	No	Yes	No	5	2	7	6	2	2	6	6	2	4	1	4	4
Male	18 to 25	Married	Postgraduate	Student	Eastern	No	No	No	Yes	No	No	1	5	3	1	4	3	7	1	1	6	3	4	2
Male	18 to 25	Single	University	Student	Central	No	Yes	No	No	No	Yes	1	5	6	1	5	3	5	1	1	4	3	1	1
Male	18 to 25	Single	University	Student	Central	No	Yes	No	No	No	Yes	1	5	6	1	5	3	5	1	1	4	3	1	1
Male	18 to 25	Single	Secondary	Student	Central	No	No	No	No	No	No	7	7	7	7	7	1	7	7	7	1	1	7	7
Male	26 to 33	Married	University	Employee	Southern	Yes	Yes	Yes	No	Yes	No	1	7	7	7	7	1	1	7	1	1	1	1	7
Male	18 to 25	Single	Intermediate	Student	Central	No	No	No	No	No	No	7	7	7	1	7	7	7	7	7	7	1	2	7
Female	18 to 25	Single	University	Student	Southern	No	Yes	No	No	No	Yes	5	4	4	7	4	5	4	2	1	4	1	5	2
Female	18 to 25	Single	University	Student	Northern	No	No	No	No	No	No	7	7	7	7	7	7	7	7	7	1	1	7	7
Male	50 to 57	Married	Secondary	Employee	Central	No	No	No	No	Yes	Yes	6	1	1	7	4	4	7	3	1	5	1	4	3
Female	18 to 25	Single	Secondary	Employee	Central	No	No	No	Yes	No	No	2	1	3	7	1	4	7	1	1	1	1	7	1
Male	18 to 25	Single	University	Employee	Central	No	No	No	No	No	Yes	4	3	4	4	4	4	4	4	3	4	4	5	5
Male	18 to 25	Single	Secondary	Employee	Central	No	No	No	No	No	No	6	6	6	2	2	2	6	2	2	6	2	2	2
Male	50 to 57	Married	Intermediate	Employee	Central	No	No	No	No	No	No	7	6	1	7	7	1	7	7	1	1	4	2	2
Male	18 to 25	Single	Intermediate	Student	Central	No	No	No	No	No	No	3	4	5	4	6	4	5	5	3	6	5	3	4
Female	18 to 25	Single	University	Student	Central	No	No	No	No	No	No	4	3	2	5	6	7	5	6	6	6	6	6	6
Female	18 to 25	Single	University	Student	Central	No	Yes	No	No	No	Yes	4	5	7	1	1	1	1	3	1	1	1	6	2
Female	18 to 25	Single	University	Student	Central	No	No	No	No	No	Yes	1	3	2	4	6	1	1	5	1	2	3	7	7
Female	18 to 25	Single	University	Student	Central	No	No	No	No	No	No	3	3	5	5	2	4	4	4	4	4	4	2	6
Female	18 to 25	Divorced	University	Student	Central	No	No	No	No	No	No	5	6	4	4	5	2	3	4	6	3	3	4	5
Female	18 to 25	Single	University	Student	Central	No	No	No	Yes	No	No	5	5	4	7	1	3	7	1	1	1	1	5	6
Female	18 to 25	Divorced	University	Student	Central	No	No	No	No	No	No	5	6	4	4	5	2	3	4	6	3	3	4	5
Male	34 to 41	Married	Intermediate	Employee	Central	No	Yes	No	Yes	No	Yes	2	1	2	7	5	7	1	4	5	1	7	2	1
Female	18 to 25	Single	University	Student	Southern	No	No	No	No	No	Yes	1	5	5	1	2	3	3	1	2	4	1	4	7
Male	26 to 33	Single	University	Unemployed	Central	No	No	No	No	No	No	4	3	3	5	6	4	4	3	3	4	4	4	5
Female	26 to 33	Married	University	Employee	Southern	No	No	No	No	Yes	Yes	4	2	2	6	4	5	4	1	1	3	2	3	2
Male	34 to 41	Married	University	Employee	Western	No	No	No	No	No	Yes	7	7	6	7	3	7	5	3	2	5	6	7	5
Male	26 to 33	Married	University	Employee	Southern	Yes	Yes	Yes	No	Yes	No	1	7	7	7	7	1	1	7	1	1	1	1	7
Male	18 to 25	Single	Secondary	Unemployed	Southern	No	Yes	No	No	No	Yes	5	5	4	1	5	7	5	7	7	7	7	7	7
Male	Over 58	Married	Postgraduate	Employee	Central	No	No	No	Yes	No	Yes	1	1	1	1	1	1	1	1	1	1	1	1	1
Male	42 to 49	Married	Postgraduate	Employee	Central	No	No	No	No	No	No	5	4	6	7	6	6	7	5	5	3	5	6	4
Male	26 to 33	Single	Secondary	Unemployed	Eastern	No	No	No	No	No	No	7	7	1	2	7	7	7	4	7	1	1	4	7
Male	26 to 33	Single	Secondary	Employee	Southern	No	No	No	No	Yes	No	7	1	5	7	1	4	5	4	7	5	1	3	7
Male	26 to 33	Single	Secondary	Employee	Central	No	No	No	No	No	No	4	7	1	7	7	7	7	7	7	7	7	7	7
Female	18 to 25	Single	University	Student	Central	No	Yes	No	No	Yes	Yes	4	3	2	2	5	3	1	5	5	1	1	6	5
Male	42 to 49	Married	Postgraduate	Employee	Central	No	No	No	No	No	No	3	6	7	7	7	7	7	7	7	3	6	7	7
Male	18 to 25	Single	University	Student	Central	No	No	No	No	Yes	Yes	2	3	2	1	2	3	3	1	1	3	1	4	3
Female	26 to 33	Single	University	Employee	Central	Yes	No	Yes	Yes	No	Yes	4	5	5	6	7	6	6	6	7	6	6	7	7
Female	26 to 33	Married	University	Unemployed	Central	No	No	No	Yes	No	Yes	7	6	1	7	7	1	7	1	1	1	1	7	1
Male	26 to 33	Single	University	Employee	Central	No	Yes	No	Yes	Yes	No	7	6	3	5	5	2	7	3	1	3	1	4	1
Male	26 to 33	Single	Secondary	Employee	Northern	No	Yes	No	No	Yes	Yes	6	6	6	1	1	1	1	1	1	1	1	1	1
Male	50 to 57	Married	Secondary	Employee	Central	No	No	No	No	No	Yes	4	1	2	5	2	1	7	3	2	6	3	3	2
Male	26 to 33	Married	University	Employee	Northern	No	No	No	No	Yes	No	7	1	3	1	1	4	5	1	1	5	4	4	2
Female	18 to 25	Divorced	University	Student	Central	No	No	No	No	No	No	5	6	4	4	5	2	3	4	6	3	3	4	5
Female	18 to 25	Single	Secondary	Student	Central	No	No	No	Yes	No	Yes	7	7	6	7	1	1	7	2	1	6	1	1	1
Male	50 to 57	Married	Secondary	Employee	Central	No	No	No	No	No	No	7	7	7	1	1	1	7	7	7	1	7	7	7
Female	18 to 25	Single	Secondary	Student	Eastern	No	No	No	No	No	Yes	7	7	7	1	1	1	7	1	1	7	1	1	1
Female	18 to 25	Single	University	Student	Central	No	No	No	No	No	No	1	1	7	7	7	7	1	1	1	1	1	1	1
Male	42 to 49	Married	Secondary	Employee	Eastern	No	No	No	Yes	No	No	4	3	5	7	7	7	7	7	7	6	6	7	7
Male	42 to 49	Married	Secondary	Employee	Eastern	No	No	No	Yes	No	No	4	3	5	7	7	7	7	7	7	6	6	7	7
Female	34 to 41	Married	Postgraduate	Student	Central	Yes	Yes	Yes	No	No	Yes	5	3	4	5	5	5	3	4	3	3	4	4	2
Male	42 to 49	Married	University	Employee	Central	No	No	No	No	No	No	2	2	2	7	7	7	7	7	7	7	7	7	6
Female	18 to 25	Single	University	Student	Central	No	Yes	No	No	No	Yes	3	3	4	7	3	1	4	1	2	1	4	3	4
Female	18 to 25	Single	Secondary	Student	Central	No	No	No	No	No	No	4	1	3	2	1	3	7	1	1	6	1	3	4
Male	26 to 33	Single	Secondary	Employee	Central	No	No	No	Yes	No	No	3	1	3	1	7	7	1	1	1	1	7	1	7
Female	18 to 25	Single	University	Student	Central	No	No	No	No	No	No	5	3	3	3	2	6	3	4	1	3	3	2	3
Female	26 to 33	Married	University	Unemployed	Southern	No	Yes	No	No	No	No	2	5	4	4	5	4	5	3	5	3	4	3	4
Female	18 to 25	Single	University	Student	Central	No	No	No	No	No	Yes	7	5	4	7	7	1	7	5	4	4	1	7	7
Female	18 to 25	Single	University	Student	Central	No	No	No	No	No	Yes	7	5	4	7	7	1	7	5	4	4	1	7	7
Male	34 to 41	Married	Secondary	Employee	Central	No	No	No	Yes	No	Yes	5	4	4	6	4	5	4	5	5	5	4	3	4
Female	26 to 33	Single	University	Employee	Central	No	Yes	No	No	No	Yes	6	5	2	1	2	5	4	1	1	2	1	1	3
Male	42 to 49	Married	Postgraduate	Employee	Southern	No	No	No	Yes	No	No	4	6	4	6	7	7	7	7	7	6	7	7	7
Female	18 to 25	Single	Secondary	Student	Central	No	No	No	No	No	Yes	4	5	3	4	5	6	4	2	1	2	5	3	4
Female	18 to 25	Single	University	Student	Central	No	No	No	No	No	Yes	6	6	7	6	6	7	6	2	1	5	5	5	6
Female	18 to 25	Single	University	Student	Southern	Yes	No	No	No	No	Yes	3	2	2	4	1	4	1	6	6	4	1	1	1
Female	42 to 49	Married	Secondary	Employee	Central	No	No	No	Yes	No	Yes	1	7	4	7	7	1	7	1	1	1	4	7	1
Male	18 to 25	Single	University	Student	Central	No	No	No	Yes	No	Yes	7	1	1	6	5	4	7	5	4	5	5	6	6
Male	26 to 33	Single	Secondary	Unemployed	Northern	No	No	No	Yes	Yes	No	1	1	4	1	1	4	1	1	1	1	4	1	3
Male	50 to 57	Married	Intermediate	Unemployed	Central	No	No	No	No	Yes	No	1	4	4	4	1	7	4	7	6	6	4	4	7
Male	18 to 25	Single	Secondary	Student	Central	No	No	No	No	No	Yes	5	2	3	2	2	2	4	3	1	5	2	4	4
Male	50 to 57	Married	Intermediate	Unemployed	Central	No	No	No	No	Yes	No	7	4	4	6	6	7	4	7	6	6	5	5	5
Male	50 to 57	Married	University	Employee	Central	No	No	No	No	No	No	1	4	4	7	7	7	7	7	5	7	6	2	6
Female	18 to 25	Single	University	Student	Central	No	No	No	Yes	No	Yes	1	1	7	7	1	1	6	1	1	1	1	1	1
Female	18 to 25	Single	University	Student	Central	No	No	No	No	No	Yes	1	1	1	1	1	1	1	1	1	1	1	1	1
Female	18 to 25	Single	University	Student	Central	No	No	No	No	No	Yes	5	6	3	4	4	2	1	1	1	3	1	2	1
Male	42 to 49	Married	Secondary	Employee	Central	No	Yes	No	No	No	Yes	1	5	5	6	2	7	3	2	4	6	6	2	3
Female	18 to 25	Single	University	Student	Central	No	No	No	No	No	Yes	1	4	3	4	5	4	7	3	1	1	5	3	1
Female	26 to 33	Single	University	Student	Central	Yes	Yes	Yes	Yes	No	Yes	5	2	2	1	7	2	1	1	1	1	4	1	2
Female	18 to 25	Single	University	Student	Central	No	Yes	No	No	No	Yes	7	1	3	5	1	7	4	1	1	1	7	7	7
Female	18 to 25	Single	Secondary	Student	Central	No	No	No	No	No	Yes	4	5	5	4	7	4	5	4	4	3	4	6	7
Male	50 to 57	Married	Intermediate	Unemployed	Central	No	No	No	No	Yes	No	7	4	4	6	6	7	4	7	6	6	5	5	5
Female	18 to 25	Single	Secondary	Unemployed	Central	No	No	No	No	No	No	1	4	3	5	2	1	7	5	1	1	7	4	4
Female	18 to 25	Single	University	Student	Central	No	No	No	No	No	Yes	2	1	3	6	5	4	7	3	2	5	7	6	6
Female	18 to 25	Single	University	Student	Central	No	No	No	No	No	Yes	4	3	7	1	4	4	6	3	3	3	7	6	2
Male	18 to 25	Single	Intermediate	Student	Central	No	No	No	No	No	No	2	4	6	5	1	6	6	3	5	5	3	7	1
Male	18 to 25	Single	Intermediate	Student	Central	No	No	No	No	No	No	2	4	6	5	1	6	6	3	5	5	3	7	1
Male	18 to 25	Single	University	Employee	Central	No	No	No	No	No	Yes	3	4	7	3	3	2	5	1	1	4	4	5	1
Male	26 to 33	Single	University	Employee	Eastern	No	No	No	No	No	Yes	6	7	5	7	7	3	7	5	5	7	6	3	5
Male	18 to 25	Single	University	Student	Eastern	No	No	No	No	No	Yes	7	5	5	6	7	7	7	7	7	7	7	7	7
Female	18 to 25	Single	University	Student	Central	No	No	No	No	No	Yes	7	2	1	7	7	4	4	5	3	6	3	3	4
Female	42 to 49	Married	University	Unemployed	Central	No	No	No	No	No	Yes	5	4	7	2	7	7	3	3	5	3	5	6	7
Male	18 to 25	Single	University	Student	Eastern	No	No	No	No	No	No	5	5	3	5	4	6	2	4	2	4	5	4	4
Female	18 to 25	Single	University	Student	Central	No	No	No	No	No	Yes	2	4	3	6	5	6	3	1	1	2	1	4	1
Male	18 to 25	Single	Secondary	Student	Eastern	No	No	No	No	No	Yes	7	4	6	7	7	7	7	1	7	6	4	7	6
Male	26 to 33	Single	University	Employee	Central	No	No	No	Yes	Yes	Yes	4	6	6	5	7	7	4	6	7	6	5	5	7
Female	18 to 25	Single	University	Student	Central	No	No	No	No	No	Yes	4	1	1	4	7	4	5	1	1	2	3	1	6
Male	18 to 25	Single	Secondary	Student	Eastern	No	No	No	No	No	Yes	7	6	6	7	7	7	7	3	7	6	4	7	7
Female	18 to 25	Single	University	Student	Central	No	No	No	No	No	Yes	5	6	7	4	6	5	7	5	7	5	4	2	5
Female	18 to 25	Single	University	Student	Central	No	No	No	No	No	Yes	3	4	5	1	1	2	2	2	1	1	1	2	4
Female	18 to 25	Single	University	Student	Central	No	No	No	No	No	Yes	4	7	5	2	3	3	5	1	1	4	7	1	2
Male	50 to 57	Married	Secondary	Employee	Central	Yes	No	Yes	Yes	No	Yes	7	1	1	7	1	1	7	1	1	1	1	1	1
Male	18 to 25	Single	University	Student	Central	No	No	No	No	No	Yes	7	1	4	4	4	3	4	1	1	4	4	4	2
Female	18 to 25	Single	University	Student	Central	No	No	No	No	No	Yes	5	3	3	6	7	3	5	1	1	2	1	4	1
Female	18 to 25	Single	University	Student	Central	No	Yes	No	No	No	Yes	1	1	1	7	1	7	4	1	1	3	1	4	1
Female	18 to 25	Single	Secondary	Student	Central	Yes	No	No	Yes	No	Yes	2	7	5	1	3	2	4	3	1	1	5	4	4
Female	18 to 25	Single	Secondary	Student	Central	No	No	No	No	No	Yes	3	5	6	1	1	3	4	1	1	7	3	2	1
Female	18 to 25	Married	University	Student	Central	No	No	No	No	No	No	4	4	4	4	4	4	7	4	4	4	3	3	3
Female	18 to 25	Divorced	Secondary	Student	Southern	Yes	No	No	Yes	No	Yes	7	1	1	1	6	6	1	6	6	2	4	6	6
Male	18 to 25	Single	University	Student	Central	No	Yes	No	No	Yes	Yes	4	2	4	3	3	3	4	1	1	4	3	3	3
Female	18 to 25	Single	University	Student	Central	No	No	No	No	No	Yes	1	1	1	6	7	1	3	1	1	1	1	1	1
Female	18 to 25	Single	University	Student	Central	No	Yes	No	No	No	Yes	1	1	1	1	1	1	1	1	1	1	1	1	1
Male	50 to 57	Married	Postgraduate	Employee	Central	No	No	No	No	No	No	4	4	3	6	7	7	6	7	6	6	5	6	6
Male	18 to 25	Single	University	Unemployed	Central	No	No	No	No	No	Yes	1	7	1	1	1	1	1	1	1	1	1	7	1
Female	18 to 25	Single	University	Unemployed	Southern	No	No	No	No	No	Yes	5	4	5	3	1	3	4	1	1	5	4	3	3
Female	26 to 33	Married	University	Employee	Eastern	No	Yes	No	No	No	Yes	4	6	4	6	6	7	5	3	2	6	4	4	6
Male	18 to 25	Single	Secondary	Student	Eastern	No	No	No	No	No	Yes	7	4	5	1	1	7	3	5	7	7	7	5	5
Female	18 to 25	Single	University	Student	Central	No	No	No	No	No	No	5	5	7	7	7	7	7	7	7	7	7	7	7
Female	18 to 25	Single	University	Student	Central	No	No	No	No	No	No	5	5	7	7	7	7	7	7	7	7	7	7	7
Female	18 to 25	Single	University	Student	Central	No	No	No	No	No	Yes	6	3	2	7	1	6	5	1	1	4	7	1	3
Male	50 to 57	Married	University	Unemployed	Northern	No	No	No	Yes	Yes	No	7	7	7	2	3	1	7	1	1	7	7	7	7
Male	18 to 25	Single	University	Employee	Central	No	No	No	No	No	Yes	3	4	7	3	3	2	5	1	1	4	4	5	1
Male	26 to 33	Single	University	Employee	Central	No	No	No	No	Yes	No	1	1	6	7	1	1	1	1	1	1	7	1	7
Male	42 to 49	Married	Postgraduate	Employee	Central	No	No	No	Yes	No	No	4	4	6	7	7	7	7	7	6	6	6	7	4
Male	26 to 33	Married	University	Employee	Eastern	No	No	No	No	No	No	3	5	6	5	6	6	5	5	4	2	5	6	7
Female	18 to 25	Single	University	Student	Central	No	No	No	Yes	No	No	7	7	4	7	7	1	6	1	1	1	1	1	7
Male	26 to 33	Married	University	Employee	Central	No	No	No	No	Yes	No	7	6	6	6	7	6	6	7	6	6	7	7	6
Female	18 to 25	Single	University	Student	Central	No	No	No	No	No	Yes	6	4	4	5	3	3	4	3	3	4	4	4	4
Female	18 to 25	Single	University	Student	Central	No	No	No	No	No	Yes	3	4	5	1	1	2	2	2	1	1	1	2	4
Male	18 to 25	Single	Secondary	Student	Central	No	No	No	Yes	No	Yes	7	4	4	5	5	3	5	5	5	4	4	4	5
Female	18 to 25	Single	University	Unemployed	Central	No	No	No	No	No	No	5	3	5	1	5	3	3	4	3	4	4	5	4
Female	18 to 25	Single	University	Student	Central	No	Yes	No	No	No	Yes	2	3	1	4	4	4	1	1	1	1	1	1	4
Female	18 to 25	Single	University	Student	Central	No	No	No	Yes	No	Yes	5	7	5	3	7	1	5	7	1	5	3	7	1
Male	18 to 25	Single	University	Student	Western	No	No	No	No	Yes	No	4	3	2	3	2	4	4	2	1	3	1	4	3
Female	18 to 25	Single	University	Unemployed	Central	No	No	No	No	No	No	6	4	6	6	2	4	4	3	2	7	2	2	3
Male	18 to 25	Single	University	Unemployed	Central	No	No	No	No	Yes	No	5	5	4	5	5	5	5	5	4	5	4	4	4
Female	18 to 25	Single	University	Student	Central	No	Yes	No	No	No	Yes	1	1	1	7	1	7	4	1	1	3	1	4	1
Male	18 to 25	Single	Secondary	Student	Eastern	No	No	No	No	No	Yes	7	4	5	1	1	7	3	5	7	7	7	5	5
Female	18 to 25	Divorced	University	Employee	Central	No	Yes	No	No	Yes	Yes	1	1	1	1	1	1	1	1	1	1	1	7	7
Female	18 to 25	Single	University	Unemployed	Southern	No	Yes	No	Yes	No	Yes	7	5	7	3	7	1	4	1	1	3	3	4	4
Male	26 to 33	Single	University	Employee	Central	No	No	No	No	Yes	No	1	1	6	7	1	1	1	1	1	1	7	1	7
Female	34 to 41	Married	University	Unemployed	Western	Yes	Yes	Yes	Yes	No	Yes	7	1	1	1	1	7	1	1	1	1	1	1	1
Female	26 to 33	Married	University	Unemployed	Central	No	No	No	No	No	Yes	4	2	7	6	5	4	7	2	3	2	1	3	3
Male	18 to 25	Single	University	Student	Central	No	Yes	No	No	Yes	Yes	4	2	4	3	3	3	4	1	1	4	3	3	3
Female	18 to 25	Single	University	Student	Central	No	No	No	No	No	Yes	6	4	5	5	5	3	4	4	2	4	3	4	3
Male	42 to 49	Married	Intermediate	Unemployed	Central	No	No	No	No	Yes	No	7	5	5	6	7	6	6	5	6	4	4	5	6
Female	18 to 25	Single	University	Employee	Central	Yes	No	No	No	No	Yes	4	6	5	6	3	4	5	2	1	3	5	6	3
Female	34 to 41	Married	University	Unemployed	Central	No	Yes	No	Yes	No	Yes	3	1	3	7	3	1	1	1	1	1	1	1	3
Female	18 to 25	Single	University	Student	Central	No	No	No	No	No	Yes	4	7	5	2	3	3	5	1	1	4	7	1	2
Male	34 to 41	Married	University	Employee	Central	Yes	Yes	No	Yes	No	No	1	4	3	5	3	4	6	3	2	4	2	2	6
Male	18 to 25	Single	Secondary	Student	Central	Yes	Yes	No	No	Yes	Yes	6	2	4	2	3	4	1	1	1	2	4	2	1
Male	Over 58	Married	Secondary	Unemployed	Western	No	No	No	No	No	No	5	5	3	7	7	6	7	7	5	4	4	5	5
Female	18 to 25	Single	University	Student	Southern	Yes	Yes	No	Yes	Yes	Yes	7	7	1	7	3	1	1	1	1	1	2	1	7
Male	18 to 25	Married	Postgraduate	Student	Eastern	No	No	No	Yes	No	No	1	5	3	1	4	3	7	1	1	6	3	4	2
Female	26 to 33	Married	Postgraduate	Unemployed	Western	No	No	No	No	No	Yes	6	2	3	5	3	2	6	2	1	3	5	3	4
Male	18 to 25	Single	University	Student	Western	No	No	No	No	No	No	4	4	3	4	5	3	4	5	6	3	4	3	1
Female	34 to 41	Married	Postgraduate	Unemployed	Western	Yes	No	Yes	No	No	No	7	4	4	5	6	4	4	6	4	4	4	4	5
Female	42 to 49	Single	University	Unemployed	Western	No	Yes	No	No	No	Yes	7	1	2	1	1	2	4	4	1	3	1	1	4
Male	18 to 25	Single	University	Employee	Central	No	No	No	No	No	Yes	3	4	7	3	3	2	5	1	1	4	4	5	1
Female	18 to 25	Single	University	Student	Central	No	No	No	No	No	Yes	7	1	4	6	1	2	7	7	4	3	7	1	2
Female	18 to 25	Single	University	Student	Central	No	No	No	Yes	No	No	6	4	4	7	7	6	6	3	6	6	2	7	5
Female	34 to 41	Married	University	Employee	Western	No	No	No	No	No	Yes	4	5	7	6	3	7	2	5	3	3	1	3	3
Female	18 to 25	Single	University	Unemployed	Central	No	No	No	No	No	No	5	3	4	4	5	6	7	5	5	4	4	3	6
Male	26 to 33	Married	University	Unemployed	Northern	No	No	No	Yes	Yes	Yes	6	5	5	4	6	7	5	1	2	3	7	1	4
Female	18 to 25	Single	University	Unemployed	Central	No	Yes	No	No	No	Yes	6	6	7	1	6	5	2	1	1	1	1	1	2
Male	26 to 33	Single	University	Employee	Central	No	No	No	No	Yes	No	1	1	6	7	1	1	1	1	1	1	7	1	7
Female	18 to 25	Single	University	Student	Western	Yes	No	No	No	No	Yes	4	3	5	4	2	5	4	2	1	1	1	1	1
Male	18 to 25	Single	University	Employee	Central	No	No	No	No	Yes	Yes	6	4	4	6	7	5	6	4	5	6	5	7	5
Female	18 to 25	Single	University	Student	Central	No	No	No	No	No	No	7	7	7	7	7	1	7	7	7	3	1	7	7
Male	26 to 33	Married	University	Employee	Central	No	No	No	No	Yes	No	7	6	6	6	7	6	6	7	6	6	7	7	6
Female	26 to 33	Divorced	Postgraduate	Employee	Central	No	No	No	No	No	No	6	6	6	6	5	6	5	6	5	4	5	6	6
Male	18 to 25	Single	University	Student	Central	No	No	No	Yes	No	Yes	7	1	1	6	5	4	7	5	4	5	5	6	6
Female	18 to 25	Single	University	Unemployed	Central	No	No	No	Yes	No	No	7	4	6	4	7	5	7	3	7	7	5	6	7
Male	34 to 41	Married	Secondary	Employee	Northern	No	No	No	Yes	No	No	1	1	1	1	1	1	2	1	1	1	1	1	1
Female	18 to 25	Single	University	Student	Central	No	No	No	Yes	No	No	5	5	4	7	1	3	7	1	1	1	1	5	6
Male	18 to 25	Single	University	Employee	Central	No	No	No	No	Yes	Yes	6	4	4	6	7	5	6	4	5	6	5	7	5
Male	42 to 49	Married	Secondary	Employee	Central	No	No	No	No	No	No	1	7	1	7	7	1	1	7	7	7	1	1	1
Female	18 to 25	Single	University	Unemployed	Central	No	No	No	No	No	No	6	4	6	6	2	4	4	3	2	7	2	2	3
Female	18 to 25	Single	Secondary	Student	Central	No	No	No	No	No	No	4	1	3	2	1	3	7	1	1	6	1	3	4
Female	18 to 25	Single	Secondary	Student	Central	No	No	No	No	No	No	7	4	4	6	3	3	4	5	4	1	1	3	1
Male	42 to 49	Married	Intermediate	Employee	Central	No	No	No	No	No	No	5	2	3	4	1	3	7	1	7	6	1	5	4
Female	18 to 25	Single	Secondary	Student	Central	No	No	No	Yes	No	No	1	1	3	4	7	7	4	7	7	4	1	7	4
Male	18 to 25	Single	University	Student	Central	No	No	No	No	No	No	1	7	7	7	2	7	7	7	1	1	1	1	1
Male	18 to 25	Single	Secondary	Student	Central	No	No	No	No	No	Yes	7	4	4	1	1	4	4	6	6	4	1	6	4
Male	18 to 25	Divorced	University	Employee	Central	No	No	No	No	Yes	No	4	5	7	4	7	5	5	4	4	5	4	4	5
Male	34 to 41	Married	Postgraduate	Employee	Western	No	No	No	No	Yes	No	5	4	5	5	4	5	6	5	6	6	3	2	2
Female	18 to 25	Single	University	Student	Central	No	No	No	No	No	Yes	2	6	5	4	5	5	6	3	2	6	5	5	5
Male	34 to 41	Married	University	Employee	Central	No	No	No	No	No	No	6	5	3	6	3	4	5	3	5	4	5	5	7
Male	18 to 25	Single	Secondary	Student	Central	No	No	No	No	No	Yes	7	4	4	1	1	4	4	6	6	4	1	6	4
Female	18 to 25	Single	University	Employee	Central	Yes	Yes	No	No	No	Yes	1	4	2	1	3	3	1	1	3	1	3	1	4
Female	18 to 25	Single	University	Student	Central	No	No	No	No	No	No	1	5	4	7	7	3	5	6	6	6	3	7	1
Female	18 to 25	Single	Secondary	Student	Central	No	No	No	Yes	No	No	2	2	7	4	1	2	3	2	2	2	6	3	3
Female	18 to 25	Single	University	Student	Central	No	No	No	No	No	No	7	1	7	1	1	1	7	7	7	5	7	7	1
Female	18 to 25	Single	University	Student	Central	Yes	Yes	No	Yes	No	Yes	7	1	1	1	1	1	1	1	1	1	1	1	1
Female	34 to 41	Married	University	Employee	Central	Yes	No	No	No	No	Yes	4	5	3	5	7	7	2	2	2	5	5	5	6
Female	18 to 25	Single	University	Student	Central	No	No	No	No	No	Yes	7	1	1	7	1	1	7	1	1	1	7	1	1
Male	26 to 33	Single	University	Employee	Central	No	No	No	No	No	No	3	4	5	7	7	7	6	7	7	6	6	6	6
Male	26 to 33	Single	University	Employee	Central	No	No	No	No	No	No	3	4	5	7	7	7	6	7	7	6	6	6	6
Female	34 to 41	Married	Postgraduate	Employee	Central	No	No	No	No	No	No	6	5	6	6	7	5	5	6	7	3	5	6	6
Female	26 to 33	Married	Postgraduate	Employee	Central	Yes	Yes	No	No	No	Yes	7	6	6	7	6	6	5	4	1	3	1	7	1
Male	18 to 25	Single	University	Student	Central	No	No	No	No	No	Yes	7	4	4	5	4	5	5	5	3	6	5	6	3
Male	18 to 25	Single	University	Unemployed	Central	No	No	No	No	No	No	7	7	7	7	5	4	4	4	4	4	4	7	4
Female	34 to 41	Married	University	Unemployed	Central	No	No	No	No	No	Yes	4	5	7	3	2	6	5	3	3	3	4	4	5
Male	26 to 33	Married	Intermediate	Employee	Central	No	No	No	No	Yes	No	1	7	7	1	1	1	7	3	3	7	1	2	1
Female	34 to 41	Married	Postgraduate	Employee	Central	No	No	No	No	No	No	4	5	6	7	3	7	5	3	2	3	3	4	4
Male	50 to 57	Married	University	Employee	Central	No	No	No	No	No	No	1	2	7	4	6	4	6	4	4	2	4	4	2
Female	26 to 33	Single	Postgraduate	Employee	Central	No	Yes	No	No	No	Yes	6	3	3	4	1	1	7	3	1	3	2	4	5
Female	18 to 25	Married	University	Student	Central	No	No	No	Yes	No	No	6	1	7	7	7	1	7	1	7	4	1	1	1
Male	26 to 33	Single	Postgraduate	Employee	Central	No	No	No	No	Yes	Yes	7	4	7	6	3	4	7	5	1	7	7	5	3
Female	18 to 25	Single	University	Student	Western	No	No	No	No	No	No	1	1	1	7	7	1	7	1	1	7	7	7	1
Female	18 to 25	Single	University	Student	Western	No	No	No	No	No	Yes	5	4	5	6	2	4	4	3	3	4	4	2	4
Male	34 to 41	Married	University	Employee	Central	No	Yes	Yes	Yes	Yes	Yes	7	4	3	2	2	3	5	1	1	5	7	3	4
Female	18 to 25	Divorced	University	Employee	Central	No	Yes	No	No	Yes	Yes	1	1	1	1	1	1	1	1	1	1	1	7	7
Male	42 to 49	Married	Intermediate	Employee	Central	No	No	No	No	No	No	5	2	3	4	1	3	7	1	7	6	1	5	4
Female	18 to 25	Single	University	Student	Central	No	No	No	No	No	Yes	7	3	3	4	4	3	4	3	5	5	3	2	4
Female	18 to 25	Single	University	Student	Western	No	No	No	No	No	No	7	1	6	7	7	7	7	1	7	7	7	7	1
Female	18 to 25	Single	University	Student	Central	No	No	No	No	No	No	5	4	5	4	7	5	6	6	6	3	6	7	6
Male	50 to 57	Married	Postgraduate	Employee	Central	Yes	No	No	No	No	No	6	6	4	7	7	7	7	7	5	3	7	7	7
Male	50 to 57	Married	Postgraduate	Employee	Central	Yes	No	No	No	No	No	6	6	4	7	7	7	7	7	5	3	7	7	7
Female	18 to 25	Single	University	Student	Central	No	No	No	Yes	No	Yes	3	2	3	3	3	3	4	2	1	2	3	3	2
Male	50 to 57	Married	Postgraduate	Employee	Central	Yes	No	No	No	No	No	7	2	3	7	7	7	7	7	6	3	7	7	7
Female	18 to 25	Single	University	Student	Central	No	No	No	No	No	No	3	3	2	7	1	1	7	1	6	5	5	5	4
Female	18 to 25	Single	University	Student	Central	No	No	No	No	No	No	1	3	3	7	5	7	7	1	1	3	7	5	7
Male	26 to 33	Single	Postgraduate	Employee	Central	No	No	No	Yes	No	Yes	7	1	1	6	2	6	4	6	3	2	1	2	2
Female	18 to 25	Single	University	Student	Central	No	No	No	No	No	No	6	4	5	4	4	3	2	2	3	2	4	7	5
Female	18 to 25	Single	University	Student	Central	No	No	No	No	No	No	5	4	2	6	7	7	7	1	1	2	7	7	4
Male	26 to 33	Single	University	Employee	Central	No	No	No	No	No	No	2	5	5	6	3	5	5	4	4	4	4	3	5
Female	18 to 25	Single	University	Student	Central	No	No	No	No	No	Yes	7	2	6	4	7	7	6	6	3	5	6	7	3
Female	18 to 25	Single	University	Student	Central	No	No	No	No	No	No	4	3	4	5	7	7	7	4	4	7	7	4	3
Male	18 to 25	Single	Secondary	Student	Eastern	No	No	No	No	No	Yes	7	4	7	7	7	1	7	2	7	6	4	1	7
Male	18 to 25	Single	Secondary	Student	Central	No	No	No	No	No	Yes	7	4	4	1	1	4	4	6	6	4	1	6	4
Female	18 to 25	Single	University	Student	Central	No	No	No	Yes	No	No	3	1	1	6	4	4	6	1	1	3	5	7	4
Female	34 to 41	Divorced	University	Employee	Central	No	No	No	No	Yes	Yes	4	4	2	6	7	7	7	4	1	1	2	7	2
Female	18 to 25	Single	University	Student	Central	No	No	No	No	No	Yes	7	2	6	4	7	7	6	6	3	5	6	7	3
Female	18 to 25	Single	University	Student	Central	No	No	No	No	No	Yes	7	2	6	4	7	7	6	6	3	5	6	7	3
Female	18 to 25	Single	University	Student	Western	No	No	No	Yes	No	Yes	1	1	7	1	1	1	7	1	1	1	7	1	1
Female	18 to 25	Single	Secondary	Student	Central	No	No	No	Yes	No	No	7	1	1	4	1	3	5	1	7	3	4	1	5
Male	50 to 57	Married	Secondary	Employee	Central	No	No	No	No	No	No	2	6	5	6	6	6	6	4	4	5	4	3	4
Female	18 to 25	Single	University	Student	Western	No	No	No	No	No	No	7	1	6	7	7	7	7	1	7	7	7	7	1
Female	34 to 41	Married	University	Employee	Central	Yes	No	No	No	No	Yes	4	5	3	5	7	7	2	2	2	5	5	5	6
Male	50 to 57	Married	Postgraduate	Employee	Central	Yes	No	No	No	No	No	7	2	3	7	7	7	7	7	6	3	7	7	7
Male	50 to 57	Married	Secondary	Employee	Central	No	No	No	No	No	No	2	6	5	6	6	6	6	4	4	5	4	3	4
Female	18 to 25	Single	Secondary	Unemployed	Western	Yes	Yes	Yes	Yes	No	Yes	4	6	5	7	5	1	4	1	1	3	1	3	1
Female	18 to 25	Single	University	Student	Central	No	No	No	Yes	No	No	5	5	4	7	1	3	7	1	1	1	1	5	6
Female	18 to 25	Single	University	Student	Central	No	No	No	No	No	Yes	5	6	3	4	4	2	1	1	1	3	1	2	1
Male	42 to 49	Married	Postgraduate	Employee	Central	No	No	No	No	No	No	5	6	6	7	3	2	7	7	7	7	1	1	7
Female	26 to 33	Single	University	Unemployed	Western	No	Yes	No	No	No	Yes	4	4	1	4	1	3	3	1	1	1	1	1	1
Male	34 to 41	Married	Secondary	Employee	Western	No	No	No	Yes	Yes	No	5	3	2	5	7	4	7	7	3	4	5	7	4
Female	18 to 25	Single	University	Unemployed	Northern	No	No	No	No	No	No	7	4	3	5	3	6	5	3	1	5	1	6	5
Male	18 to 25	Single	University	Student	Central	No	No	No	No	No	No	4	4	5	4	5	3	5	4	4	5	5	4	3
Female	50 to 57	Married	University	Employee	Central	No	No	No	No	No	No	7	6	6	7	7	7	7	7	6	7	6	7	7
Female	18 to 25	Single	University	Student	Central	No	No	No	No	No	No	6	1	1	7	7	1	2	1	1	1	1	4	1
Male	18 to 25	Single	University	Employee	Central	No	No	No	No	No	No	1	1	1	7	7	7	7	7	7	7	7	7	7
Female	26 to 33	Married	University	Unemployed	Western	No	Yes	No	Yes	No	Yes	7	7	7	7	7	6	7	1	1	1	1	2	1
Female	26 to 33	Married	University	Unemployed	Western	No	Yes	No	Yes	No	Yes	7	7	7	7	7	6	7	1	1	1	1	2	1
Male	18 to 25	Single	Intermediate	Student	Central	No	No	No	No	No	No	7	7	7	5	7	4	7	3	2	4	5	7	1
Female	18 to 25	Single	University	Student	Central	No	No	No	No	No	Yes	7	2	6	4	7	7	6	6	3	5	6	7	3
Female	18 to 25	Single	University	Student	Central	No	No	No	No	No	No	1	1	5	5	1	1	5	1	1	1	1	1	3
Female	18 to 25	Single	University	Student	Central	No	No	No	No	No	No	1	3	3	7	5	7	7	1	1	3	7	5	7
Male	42 to 49	Married	Secondary	Employee	Central	No	No	No	Yes	No	No	4	7	1	7	5	4	7	5	4	5	4	3	4
Male	26 to 33	Single	Postgraduate	Employee	Central	Yes	Yes	No	No	Yes	Yes	7	7	1	1	7	1	7	3	7	7	7	1	1
Male	18 to 25	Single	University	Student	Central	No	No	No	No	Yes	Yes	1	1	1	1	1	6	1	1	6	1	1	7	1
Male	18 to 25	Single	University	Student	Northern	No	No	No	Yes	Yes	Yes	7	1	7	7	1	1	7	7	7	1	1	1	7
Male	18 to 25	Single	University	Student	Central	No	Yes	No	No	No	Yes	6	1	1	7	4	1	5	4	3	6	5	4	3
Male	18 to 25	Single	University	Student	Central	No	Yes	No	No	No	Yes	6	1	1	7	4	1	5	4	3	6	5	4	3
Male	18 to 25	Single	Secondary	Student	Central	No	No	No	No	No	No	7	5	5	7	1	7	7	7	4	4	7	7	5
Female	18 to 25	Single	Secondary	Student	Central	No	Yes	No	No	No	Yes	5	1	1	1	1	1	1	1	1	1	4	1	1
Male	26 to 33	Single	University	Employee	Central	No	No	No	No	No	No	2	5	5	6	3	5	5	4	4	4	4	3	5
Female	26 to 33	Married	University	Unemployed	Western	No	Yes	No	Yes	No	Yes	7	7	7	7	7	6	7	1	1	1	1	2	1
Female	18 to 25	Single	University	Student	Central	No	No	No	No	No	No	1	1	7	7	6	1	7	1	1	6	1	1	1
Male	34 to 41	Married	Secondary	Employee	Western	No	No	No	Yes	Yes	No	5	3	2	5	7	4	7	7	3	4	5	7	4
Male	18 to 25	Single	University	Employee	Central	No	No	No	No	No	No	3	3	4	3	5	4	4	1	1	4	4	4	4
Female	18 to 25	Single	University	Student	Central	No	No	No	Yes	No	Yes	3	3	4	4	6	2	5	1	1	1	3	5	3
Male	18 to 25	Single	University	Student	Central	No	Yes	No	No	No	Yes	4	3	3	5	4	4	4	3	3	3	4	3	2
Male	18 to 25	Single	University	Student	Central	No	Yes	No	No	No	Yes	7	7	6	1	1	1	7	1	1	6	1	1	1
Male	26 to 33	Married	University	Unemployed	Central	No	No	No	Yes	No	Yes	1	1	1	1	1	5	4	1	1	1	1	7	1
Male	42 to 49	Married	Intermediate	Unemployed	Central	No	No	No	No	Yes	No	7	5	5	6	7	6	6	5	6	4	4	5	6
Male	26 to 33	Married	University	Unemployed	Central	No	No	No	Yes	No	Yes	1	1	1	1	1	1	4	1	1	1	1	1	2
Male	26 to 33	Single	Secondary	Unemployed	Eastern	No	No	No	No	No	No	7	7	1	2	7	7	7	4	7	1	1	4	7
Male	18 to 25	Single	University	Employee	Central	Yes	Yes	Yes	No	No	No	4	6	6	7	1	5	7	1	1	1	4	7	1
Male	18 to 25	Single	University	Employee	Central	No	No	No	No	No	No	3	3	4	3	5	4	4	1	1	4	4	4	4
Female	34 to 41	Married	University	Unemployed	Central	No	No	No	No	No	Yes	4	4	4	7	3	4	4	7	5	4	5	3	5
Female	18 to 25	Single	Secondary	Student	Western	Yes	No	No	No	No	No	7	3	4	6	7	7	5	4	6	4	1	1	1
Female	18 to 25	Single	Secondary	Student	Western	Yes	No	No	No	No	No	7	3	4	6	7	7	5	4	6	4	1	1	1
Male	34 to 41	Married	Secondary	Employee	Central	No	No	No	No	No	No	1	7	7	7	7	1	7	1	1	7	7	1	1
Male	18 to 25	Single	Intermediate	Unemployed	Western	No	No	Yes	No	No	No	6	7	7	1	1	1	7	1	1	7	1	1	1
Female	34 to 41	Married	Secondary	Employee	Central	Yes	Yes	Yes	Yes	No	Yes	7	1	1	3	1	1	4	1	1	1	1	1	4
Male	18 to 25	Single	University	Student	Central	No	No	No	No	No	No	1	4	4	4	7	1	7	1	1	7	7	1	7
Female	18 to 25	Single	Secondary	Student	Western	Yes	No	No	No	No	No	7	3	4	6	7	7	5	4	6	4	1	1	1
Female	18 to 25	Single	University	Student	Central	No	No	No	No	No	Yes	7	2	6	4	7	7	6	6	3	5	6	7	3
Female	18 to 25	Single	University	Student	Central	No	No	No	No	No	Yes	7	2	6	4	7	7	6	6	3	5	6	7	3
Male	42 to 49	Married	Secondary	Employee	Central	No	No	No	No	No	No	1	5	5	3	1	1	5	1	3	1	1	3	7
Female	18 to 25	Single	Secondary	Student	Central	No	No	No	Yes	No	Yes	7	3	4	6	3	6	7	1	1	3	3	4	7
Female	18 to 25	Single	University	Student	Northern	No	Yes	No	No	No	Yes	1	4	2	1	1	1	7	1	1	1	1	5	1
Male	18 to 25	Single	University	Student	Central	No	No	No	No	No	Yes	7	4	5	5	4	6	7	5	3	5	5	5	4
Female	18 to 25	Single	University	Student	Eastern	No	No	No	No	No	No	3	4	5	7	7	5	7	5	7	5	6	6	6
Female	18 to 25	Single	University	Student	Central	No	No	No	No	No	No	1	1	7	7	7	1	7	7	1	1	1	7	1
Male	18 to 25	Single	Secondary	Student	Eastern	No	No	No	Yes	No	Yes	4	5	4	7	7	3	5	2	1	6	2	5	6
Male	18 to 25	Single	University	Student	Central	No	No	No	No	No	Yes	1	4	4	5	1	5	6	1	1	3	5	6	3
Male	18 to 25	Single	University	Student	Western	No	No	No	No	No	Yes	1	1	4	4	4	1	6	5	4	7	7	1	1
Female	18 to 25	Single	University	Student	Central	No	No	No	No	No	No	7	7	7	7	1	7	7	7	7	1	1	7	7
Male	18 to 25	Single	Secondary	Student	Central	No	No	No	No	Yes	Yes	6	7	1	4	3	7	4	1	1	4	1	3	1
Female	18 to 25	Single	University	Student	Central	No	No	No	No	No	No	6	3	4	3	7	2	6	3	4	7	5	2	5
Male	18 to 25	Single	Secondary	Student	Central	No	No	No	No	No	Yes	1	1	1	7	7	1	7	1	1	1	1	7	1
Female	18 to 25	Single	University	Student	Central	No	No	No	No	No	No	6	3	4	3	7	2	6	3	4	7	5	2	5
Female	18 to 25	Single	University	Student	Central	No	Yes	No	No	Yes	Yes	1	6	7	1	1	3	1	4	1	4	7	1	4
Male	18 to 25	Single	Secondary	Student	Central	No	No	No	No	No	No	4	3	3	6	7	7	7	4	4	5	5	4	6
Male	42 to 49	Married	Postgraduate	Employee	Central	No	No	No	No	No	No	6	6	6	7	7	5	7	6	7	6	6	7	6
Male	18 to 25	Single	Secondary	Student	Eastern	No	No	No	No	No	No	4	7	5	5	3	2	2	4	1	6	5	4	6
Female	18 to 25	Single	University	Student	Northern	No	Yes	No	No	No	Yes	4	5	4	5	2	5	5	3	3	2	3	3	4
Male	18 to 25	Single	University	Unemployed	Central	No	No	No	Yes	No	No	5	6	7	4	5	5	5	4	4	5	3	4	3
Male	18 to 25	Single	Secondary	Student	Central	No	No	No	No	No	No	4	3	3	6	7	7	7	4	4	5	5	4	6
Male	18 to 25	Single	University	Student	Central	No	No	No	No	Yes	Yes	5	3	4	4	2	6	4	1	4	5	2	3	6
Male	18 to 25	Single	Secondary	Student	Central	No	No	No	No	No	No	7	1	1	1	7	7	7	7	7	1	1	1	7
Male	18 to 25	Single	University	Employee	Central	No	Yes	No	Yes	Yes	Yes	3	4	1	4	7	4	4	3	4	5	1	4	4
Male	18 to 25	Single	Secondary	Student	Central	No	No	No	No	No	Yes	1	1	1	7	7	1	7	1	1	1	1	7	1
Male	18 to 25	Single	University	Employee	Central	No	No	No	No	No	No	1	1	1	7	7	7	7	7	7	7	7	7	7
Male	18 to 25	Single	Secondary	Employee	Eastern	No	No	No	No	Yes	Yes	7	1	4	1	1	7	6	1	1	1	1	7	7
Male	18 to 25	Single	University	Student	Central	No	No	No	No	No	Yes	7	4	5	5	4	6	7	5	3	5	5	5	4
Female	34 to 41	Single	Secondary	Unemployed	Eastern	Yes	Yes	Yes	No	No	Yes	1	1	1	4	4	2	4	1	1	1	4	1	1
Male	18 to 25	Single	University	Student	Central	No	No	No	No	No	No	1	5	4	5	1	3	7	5	3	3	4	4	3
Female	18 to 25	Single	University	Student	Central	No	No	No	Yes	No	No	3	1	1	6	4	4	6	1	1	3	5	7	4
Male	18 to 25	Single	University	Student	Central	No	No	No	No	No	No	1	7	7	7	4	3	7	1	1	5	1	2	1
Female	18 to 25	Single	Secondary	Student	Central	No	No	No	No	No	Yes	1	1	1	7	7	1	7	1	1	1	1	7	7
Female	18 to 25	Single	University	Student	Central	No	Yes	No	No	No	Yes	1	1	1	7	7	1	1	1	1	1	1	1	1
Male	18 to 25	Single	University	Employee	Central	No	Yes	No	Yes	Yes	Yes	3	4	1	4	7	4	4	3	4	5	1	4	4
Female	18 to 25	Single	University	Student	Central	No	No	No	No	No	No	1	1	7	7	6	1	7	1	1	6	1	1	1
Female	18 to 25	Single	Secondary	Student	Central	No	No	No	No	No	Yes	1	1	1	7	7	1	7	1	1	1	1	7	7
Female	18 to 25	Single	University	Student	Central	No	Yes	No	No	No	Yes	1	1	1	1	1	1	1	1	1	1	1	1	1
Female	18 to 25	Single	University	Student	Central	No	No	No	No	No	Yes	7	1	1	7	7	4	5	3	3	2	2	1	1
Male	50 to 57	Married	University	Employee	Central	No	Yes	No	Yes	No	Yes	3	1	2	3	1	1	4	1	1	1	1	1	1
Male	18 to 25	Single	Secondary	Student	Central	No	No	No	No	Yes	Yes	6	7	1	4	3	7	4	1	1	4	1	3	1
Male	34 to 41	Married	Intermediate	Employee	Central	No	Yes	No	Yes	No	Yes	2	1	2	7	5	7	1	4	5	1	7	2	1
Male	34 to 41	Married	Secondary	Employee	Western	No	No	No	Yes	Yes	No	5	3	2	5	7	4	7	7	3	4	5	7	4
Female	42 to 49	Widowed	University	Unemployed	Eastern	No	No	No	No	No	No	7	4	2	5	2	6	3	4	7	3	6	6	6
Female	18 to 25	Single	Secondary	Student	Central	No	No	No	No	No	Yes	7	1	1	7	7	1	7	7	5	7	7	7	7
Female	18 to 25	Single	Postgraduate	Student	Northern	No	Yes	No	No	No	Yes	4	5	4	4	4	3	4	2	2	6	3	3	3
Male	50 to 57	Married	Intermediate	Employee	Central	No	No	No	No	Yes	Yes	7	1	1	2	7	1	7	1	1	1	1	1	1
Female	18 to 25	Single	University	Student	Central	No	No	No	No	No	Yes	1	6	6	2	1	1	7	1	1	1	1	1	1
Female	26 to 33	Married	University	Unemployed	Western	No	Yes	No	Yes	No	Yes	7	7	7	7	7	6	7	1	1	1	1	2	1
Female	18 to 25	Single	University	Student	Central	No	Yes	No	Yes	No	Yes	7	1	1	7	1	1	1	1	1	7	1	1	1
Male	34 to 41	Married	Secondary	Employee	Central	No	No	No	No	Yes	No	1	1	1	7	7	7	7	7	7	7	1	7	7
Male	18 to 25	Single	University	Student	Central	No	No	No	Yes	Yes	Yes	7	1	4	2	1	1	3	3	1	5	1	4	3
Female	18 to 25	Single	University	Student	Central	No	No	No	No	No	No	1	5	7	7	7	1	7	1	1	1	7	7	1
Male	18 to 25	Single	University	Employee	Central	No	No	No	No	No	Yes	6	6	6	5	5	5	6	3	3	3	5	6	4
Female	18 to 25	Single	University	Student	Central	No	No	No	No	No	No	1	1	7	7	7	1	7	7	1	1	1	7	1
Female	18 to 25	Single	University	Student	Central	No	No	No	Yes	No	No	1	1	1	2	2	1	1	1	1	1	1	1	1
Male	26 to 33	Married	Postgraduate	Employee	Central	Yes	Yes	No	Yes	Yes	Yes	1	5	5	1	1	4	1	1	1	1	7	7	4
Male	18 to 25	Single	University	Student	Central	No	No	No	No	Yes	Yes	3	3	4	3	3	1	3	1	1	3	2	6	1
Male	26 to 33	Married	Postgraduate	Employee	Central	Yes	Yes	No	Yes	Yes	Yes	1	5	5	1	1	4	1	1	1	1	7	7	4
Female	18 to 25	Single	University	Student	Western	No	Yes	No	No	No	Yes	7	3	2	1	1	1	1	1	1	1	4	1	1
Male	26 to 33	Married	Postgraduate	Employee	Central	Yes	Yes	No	Yes	Yes	Yes	1	5	5	1	1	4	1	1	1	1	7	7	4
Male	18 to 25	Single	Secondary	Unemployed	Central	Yes	Yes	Yes	No	No	Yes	1	6	6	5	6	4	3	1	1	1	1	1	3
Female	42 to 49	Divorced	University	Employee	Western	No	No	No	No	No	Yes	6	6	6	6	4	6	5	6	6	5	5	5	6
Female	42 to 49	Married	University	Unemployed	Eastern	No	Yes	No	No	No	Yes	7	1	4	3	3	3	3	2	3	2	3	2	2
Male	42 to 49	Married	Secondary	Employee	Central	No	No	No	Yes	No	No	3	2	6	6	6	3	4	6	2	6	2	3	2
Female	34 to 41	Single	University	Employee	Central	No	No	No	No	Yes	No	2	4	4	7	3	4	7	4	3	5	7	4	4
Male	42 to 49	Married	Secondary	Employee	Central	No	No	No	Yes	No	No	3	2	6	6	6	3	4	6	2	6	2	3	2
Male	18 to 25	Married	Secondary	Employee	Central	No	Yes	No	No	No	Yes	6	6	1	1	1	1	1	1	1	2	1	2	1
Male	18 to 25	Single	University	Unemployed	Eastern	No	Yes	No	No	Yes	Yes	4	7	1	1	1	1	1	1	1	3	1	3	7
Female	50 to 57	Married	University	Employee	Central	No	No	No	No	No	No	7	6	6	7	7	7	7	7	6	7	6	7	7
Female	18 to 25	Single	University	Student	Eastern	No	Yes	No	No	No	Yes	2	2	1	1	1	1	1	1	1	1	1	7	1
Female	18 to 25	Single	University	Student	Central	No	No	No	No	Yes	Yes	3	4	4	5	7	6	6	3	1	6	5	7	5
Male	18 to 25	Single	Intermediate	Student	Central	No	No	No	No	No	No	7	7	7	5	7	4	7	3	2	4	5	7	1
Male	26 to 33	Single	Postgraduate	Employee	Central	No	No	No	Yes	No	Yes	7	1	1	6	2	6	4	6	3	2	1	2	2
Female	34 to 41	Single	Postgraduate	Employee	Central	Yes	No	No	No	No	Yes	6	3	2	3	1	4	5	1	2	3	1	4	1
Male	18 to 25	Single	Secondary	Unemployed	Central	Yes	Yes	Yes	No	No	Yes	1	6	6	5	6	4	3	1	1	1	1	1	3
Female	18 to 25	Single	University	Student	Central	No	No	No	No	No	No	1	5	7	7	7	1	7	1	1	1	7	7	1
Male	34 to 41	Married	University	Employee	Northern	No	No	No	No	No	Yes	6	5	7	7	7	4	6	7	7	6	7	6	5
Male	34 to 41	Married	University	Employee	Northern	No	No	No	Yes	Yes	Yes	4	3	3	7	5	6	7	3	1	2	3	6	4
Male	26 to 33	Married	University	Employee	Northern	No	No	No	No	No	Yes	7	5	4	6	4	4	3	5	4	4	5	5	5
Male	26 to 33	Married	Postgraduate	Employee	Northern	No	No	No	No	No	No	7	1	6	7	7	7	7	7	7	1	7	7	2
Male	26 to 33	Single	University	Employee	Central	No	No	No	No	No	No	7	4	1	7	7	5	7	7	1	1	4	5	4
Female	18 to 25	Single	University	Student	Central	Yes	Yes	No	No	No	No	7	1	1	1	4	4	5	3	6	3	5	3	2
Female	18 to 25	Single	University	Student	Northern	No	Yes	No	No	No	Yes	5	4	1	5	4	3	2	2	2	2	3	3	1
Female	18 to 25	Single	University	Student	Central	Yes	Yes	No	No	No	No	7	1	1	1	4	4	5	3	6	3	5	3	2
Female	34 to 41	Single	University	Employee	Eastern	No	Yes	No	Yes	No	Yes	6	2	2	2	2	2	2	2	1	7	1	1	1
Female	18 to 25	Single	University	Student	Eastern	No	No	No	No	No	Yes	7	5	3	7	3	3	4	4	6	4	7	6	3
Female	18 to 25	Single	Secondary	Student	Eastern	No	No	No	No	No	Yes	1	3	4	3	6	2	4	1	1	4	3	3	1
Male	26 to 33	Single	Secondary	Employee	Eastern	No	No	No	No	Yes	Yes	1	4	4	5	1	3	7	4	1	1	4	6	4
Female	18 to 25	Single	Secondary	Student	Eastern	No	Yes	No	No	No	Yes	1	3	1	7	7	4	4	1	1	1	3	1	1
Male	34 to 41	Single	University	Unemployed	Eastern	No	Yes	No	No	No	Yes	5	2	4	4	3	3	4	4	1	3	1	1	3
Female	18 to 25	Single	University	Student	Eastern	No	No	No	No	No	Yes	7	2	7	4	7	4	4	1	1	2	1	4	4
Female	26 to 33	Married	University	Unemployed	Eastern	No	No	No	No	No	No	4	4	2	4	5	7	5	4	2	3	5	3	4
Female	18 to 25	Single	University	Student	Eastern	No	Yes	Yes	Yes	No	Yes	5	5	2	6	4	2	4	1	4	3	4	3	4
Female	18 to 25	Single	University	Unemployed	Eastern	No	No	No	No	No	No	7	6	5	4	4	4	5	1	5	4	4	4	6
Female	18 to 25	Single	University	Unemployed	Eastern	No	No	No	No	No	No	1	1	1	4	7	7	1	7	7	1	7	7	7
Female	18 to 25	Single	Secondary	Unemployed	Eastern	No	No	No	No	No	No	1	1	1	7	7	1	7	1	1	1	1	1	7
Female	18 to 25	Single	University	Unemployed	Eastern	No	No	No	Yes	No	Yes	5	1	1	1	1	3	5	1	1	3	6	3	1
Female	18 to 25	Single	Secondary	Student	Eastern	No	No	No	No	No	No	7	4	6	6	7	7	5	7	6	4	6	7	6
Female	18 to 25	Single	University	Unemployed	Eastern	No	No	No	No	No	No	3	2	2	7	6	4	4	5	3	6	4	4	4
Female	18 to 25	Single	University	Student	Eastern	No	No	No	Yes	No	Yes	1	1	1	1	1	1	7	1	1	1	1	1	1
Female	18 to 25	Single	University	Student	Eastern	No	Yes	No	No	No	Yes	1	5	3	5	3	1	1	1	1	1	4	1	3
Female	18 to 25	Single	University	Student	Eastern	No	No	No	Yes	No	No	7	1	4	7	7	7	4	4	4	6	7	4	7
Female	18 to 25	Single	University	Student	Eastern	No	No	No	No	No	No	4	6	5	7	5	5	7	7	7	3	4	5	7
Female	18 to 25	Single	University	Student	Eastern	No	Yes	No	Yes	No	Yes	7	1	1	4	1	3	4	2	1	6	2	1	1
Female	26 to 33	Married	University	Employee	Eastern	No	No	No	Yes	No	Yes	5	3	3	5	4	4	5	5	1	6	2	2	3
Female	26 to 33	Divorced	University	Employee	Eastern	No	No	No	No	No	No	7	7	7	7	7	1	7	1	1	1	7	7	7
Female	26 to 33	Single	Postgraduate	Unemployed	Eastern	No	Yes	No	Yes	No	Yes	3	7	4	1	1	1	1	1	1	1	4	1	1
Female	18 to 25	Married	University	Unemployed	Eastern	No	No	No	No	No	Yes	1	1	6	6	7	5	7	6	1	2	7	7	3
Female	18 to 25	Single	University	Unemployed	Eastern	No	No	No	No	No	No	7	5	7	7	7	7	7	7	3	6	3	1	7
Female	18 to 25	Single	University	Student	Eastern	No	No	No	No	No	No	6	3	3	5	3	3	5	2	2	3	4	2	2
Female	18 to 25	Single	Secondary	Student	Eastern	No	No	No	Yes	No	No	7	7	6	2	1	3	7	5	3	4	1	2	2
Female	26 to 33	Divorced	University	Student	Eastern	No	No	No	Yes	No	Yes	7	1	1	7	1	7	7	1	1	1	1	7	7
Female	18 to 25	Single	Secondary	Student	Eastern	No	No	No	No	No	Yes	5	2	5	3	1	2	3	2	3	2	2	2	2
Female	18 to 25	Single	University	Student	Eastern	No	No	No	No	No	No	4	1	3	4	1	1	2	1	1	3	2	3	4
Female	26 to 33	Married	University	Unemployed	Eastern	No	No	No	No	No	Yes	1	3	2	6	5	5	6	2	2	2	6	7	6
Female	26 to 33	Single	University	Unemployed	Eastern	No	No	No	Yes	No	Yes	6	4	3	1	2	1	7	1	1	4	5	3	2
Female	18 to 25	Single	University	Unemployed	Eastern	No	No	No	No	No	No	6	3	2	7	4	5	5	3	2	3	3	4	4
Female	18 to 25	Single	Secondary	Student	Eastern	No	Yes	No	No	No	Yes	3	3	3	5	4	3	4	3	1	3	2	2	2
Female	18 to 25	Single	Intermediate	Student	Eastern	No	Yes	No	No	No	Yes	3	4	4	3	1	3	3	2	1	4	1	1	3
Female	26 to 33	Single	University	Employee	Eastern	No	No	No	Yes	No	No	3	4	7	5	6	3	6	6	6	6	1	6	6
Female	18 to 25	Single	University	Student	Eastern	No	Yes	No	Yes	No	Yes	1	2	1	7	2	5	3	1	1	2	5	1	7
Female	18 to 25	Single	University	Student	Eastern	No	No	No	No	No	Yes	7	6	5	5	7	3	7	6	2	4	2	6	1
Female	18 to 25	Single	University	Student	Eastern	No	No	No	No	No	No	3	2	2	4	6	3	1	6	6	4	5	5	5
Female	18 to 25	Single	University	Student	Eastern	No	No	No	No	No	No	1	5	5	7	6	5	7	5	4	5	4	6	5
Female	18 to 25	Single	University	Student	Eastern	No	No	No	No	No	Yes	4	1	1	2	1	2	4	1	1	2	1	6	2
Female	18 to 25	Single	University	Unemployed	Eastern	No	No	No	Yes	No	Yes	7	4	1	4	4	4	3	1	1	3	1	4	1
Female	18 to 25	Single	University	Student	Eastern	No	No	No	No	No	No	3	2	3	7	7	6	4	1	1	3	1	5	4
Female	26 to 33	Single	University	Employee	Eastern	No	No	No	No	No	No	7	3	4	6	6	6	5	5	4	4	4	6	4
Female	18 to 25	Single	Secondary	Unemployed	Eastern	No	No	No	No	No	No	7	1	1	7	1	7	7	1	1	1	1	1	1
Female	18 to 25	Single	Secondary	Student	Eastern	No	Yes	No	No	No	Yes	3	3	3	5	4	3	4	3	1	3	2	2	2
Female	26 to 33	Married	University	Student	Eastern	No	No	No	No	No	No	7	6	1	7	7	7	7	7	7	7	7	7	1
Female	26 to 33	Divorced	University	Unemployed	Eastern	No	Yes	No	No	No	Yes	7	3	3	7	7	7	5	1	1	2	5	4	6
Female	18 to 25	Single	University	Student	Eastern	No	Yes	Yes	Yes	No	Yes	5	5	2	6	4	2	4	1	4	3	4	3	4
Female	26 to 33	Divorced	University	Unemployed	Eastern	No	Yes	No	No	No	Yes	7	3	3	7	7	7	5	1	1	2	5	4	6
Female	26 to 33	Married	Secondary	Unemployed	Eastern	No	No	No	No	No	No	7	1	5	3	7	1	7	1	3	1	1	7	1
Female	34 to 41	Single	University	Unemployed	Eastern	No	No	No	No	No	No	7	6	7	7	2	7	7	7	7	7	7	1	3
Female	26 to 33	Single	University	Employee	Eastern	No	No	No	No	No	No	7	3	4	6	6	6	5	5	4	4	4	6	4
Female	26 to 33	Single	University	Unemployed	Eastern	No	No	No	No	No	No	3	6	5	7	5	7	7	5	7	4	1	7	7
Female	18 to 25	Single	University	Student	Eastern	No	Yes	No	No	No	Yes	1	7	7	1	1	4	1	1	1	4	1	1	1
Female	18 to 25	Single	Secondary	Unemployed	Eastern	No	Yes	No	Yes	No	Yes	7	1	3	5	1	1	5	3	2	3	4	2	1
Female	26 to 33	Single	Secondary	Employee	Eastern	No	No	No	No	No	Yes	7	1	1	7	5	7	7	4	4	3	2	7	4
Female	26 to 33	Single	University	Unemployed	Eastern	No	No	No	Yes	No	Yes	6	1	1	3	2	2	5	1	1	3	4	3	1
Female	18 to 25	Single	University	Student	Eastern	No	No	No	No	No	No	7	1	1	7	7	4	4	1	7	4	7	7	7
Female	18 to 25	Single	Secondary	Unemployed	Eastern	No	No	No	No	No	No	7	7	7	2	2	7	1	1	1	1	7	2	1
Female	18 to 25	Single	University	Student	Eastern	No	No	No	No	No	Yes	7	1	1	7	1	1	7	1	1	7	7	7	1
Female	18 to 25	Single	Secondary	Student	Eastern	No	No	No	No	No	No	7	7	2	7	7	1	7	7	1	1	7	7	7
Female	18 to 25	Single	University	Unemployed	Eastern	No	Yes	Yes	No	No	No	4	4	2	5	2	6	4	1	1	5	4	2	4
Female	18 to 25	Single	University	Student	Eastern	No	No	No	Yes	No	No	7	3	6	5	1	1	7	5	4	1	1	1	3
Male	26 to 33	Single	Secondary	Employee	Eastern	No	No	No	No	Yes	Yes	1	4	4	5	1	3	7	4	1	1	4	6	4
Female	18 to 25	Single	University	Student	Eastern	No	No	No	No	No	Yes	7	1	1	7	1	1	7	1	1	7	7	7	1
Female	26 to 33	Single	University	Unemployed	Eastern	No	No	No	No	No	No	1	3	3	7	7	4	5	1	3	4	4	4	3
Female	18 to 25	Single	University	Student	Eastern	No	No	No	No	No	No	7	1	1	7	7	4	4	1	7	4	7	7	7
Female	18 to 25	Single	University	Student	Eastern	No	No	No	No	No	No	1	1	4	7	7	5	7	7	7	7	3	7	7
Female	18 to 25	Single	University	Student	Central	No	No	No	Yes	No	No	7	1	1	7	7	7	7	1	1	5	7	1	5
Female	18 to 25	Single	University	Student	Eastern	No	No	No	No	No	No	7	1	1	5	7	7	1	1	1	4	1	1	1
Female	18 to 25	Single	Secondary	Student	Eastern	No	No	No	No	No	No	7	7	1	7	1	7	7	1	1	1	7	6	1
Female	18 to 25	Single	University	Student	Central	No	No	No	Yes	No	No	7	1	1	7	7	7	7	1	1	5	7	1	5
Female	26 to 33	Single	University	Unemployed	Eastern	No	No	No	No	No	No	1	3	3	7	7	4	7	4	7	2	4	6	4
Female	18 to 25	Single	University	Unemployed	Eastern	No	Yes	No	No	No	Yes	1	1	1	1	1	1	1	1	1	1	4	2	1
Female	18 to 25	Single	University	Unemployed	Eastern	No	No	No	No	No	No	5	6	5	1	1	5	4	3	1	6	1	1	3
Female	18 to 25	Single	University	Student	Eastern	No	No	No	No	No	Yes	4	3	3	7	3	7	5	7	7	7	7	7	6
Female	18 to 25	Single	University	Unemployed	Eastern	No	No	No	No	No	No	6	3	2	7	4	5	5	3	2	3	3	4	4
Female	18 to 25	Single	University	Student	Eastern	No	No	No	No	No	No	1	1	4	7	7	5	7	7	7	7	3	7	7
Male	18 to 25	Single	University	Student	Eastern	No	No	No	No	No	No	7	4	3	7	6	7	5	4	1	6	5	7	1
Female	18 to 25	Single	University	Unemployed	Eastern	No	No	No	No	No	No	7	6	6	2	7	2	7	7	7	1	6	6	5
Female	18 to 25	Single	Secondary	Student	Eastern	No	No	No	No	No	No	4	1	7	7	1	1	7	4	4	4	4	4	3
Female	18 to 25	Single	University	Student	Eastern	No	No	No	Yes	No	No	7	1	4	7	7	7	4	4	4	6	7	4	7
Female	18 to 25	Single	University	Student	Eastern	No	No	No	No	No	Yes	4	2	3	5	3	1	3	1	5	2	5	4	5
Male	26 to 33	Single	University	Student	Eastern	Yes	Yes	Yes	No	No	Yes	6	5	4	1	3	3	4	2	1	2	4	2	2
Female	18 to 25	Single	University	Unemployed	Eastern	No	No	No	No	No	Yes	5	3	4	6	4	6	5	4	6	3	3	4	3
Female	18 to 25	Single	University	Student	Eastern	No	No	No	No	No	Yes	6	7	6	1	7	1	6	1	1	6	1	2	1
Female	18 to 25	Single	Secondary	Unemployed	Eastern	No	No	No	No	No	No	1	7	6	7	1	7	7	7	7	1	1	7	1
Female	26 to 33	Married	University	Student	Eastern	No	No	No	No	No	No	1	1	1	7	7	7	7	1	1	7	1	1	1
Female	34 to 41	Divorced	University	Student	Eastern	No	No	No	No	No	No	7	4	4	7	6	7	7	7	7	4	5	5	5
Female	18 to 25	Single	University	Student	Eastern	No	No	No	Yes	No	Yes	3	1	1	5	1	1	3	5	5	1	1	3	5
Female	18 to 25	Single	University	Student	Eastern	No	No	No	Yes	No	Yes	3	1	1	5	1	1	3	5	5	1	1	3	5
Female	18 to 25	Single	University	Student	Eastern	No	No	No	No	No	Yes	6	6	4	3	1	1	5	1	1	1	1	1	1
Female	18 to 25	Single	University	Student	Eastern	No	No	No	No	No	Yes	4	2	3	7	7	7	7	7	7	6	5	7	7
Female	26 to 33	Divorced	University	Unemployed	Eastern	Yes	No	No	Yes	No	Yes	4	2	3	3	5	3	4	3	2	3	2	3	5
Female	26 to 33	Single	University	Unemployed	Eastern	No	Yes	No	No	No	Yes	2	5	5	1	2	3	3	1	1	3	1	3	3
Female	26 to 33	Married	Secondary	Unemployed	Eastern	No	No	No	No	No	No	1	1	1	2	7	7	7	1	1	1	7	7	1
Female	18 to 25	Single	University	Student	Eastern	No	No	No	No	No	No	7	1	1	7	1	7	7	1	1	1	1	1	1
Female	18 to 25	Single	University	Student	Eastern	No	No	No	No	No	Yes	6	1	1	7	7	1	7	1	3	2	1	2	1
Female	18 to 25	Single	Secondary	Unemployed	Eastern	No	No	No	No	No	No	7	1	4	1	7	7	7	1	1	4	7	3	3
Female	18 to 25	Single	Secondary	Student	Eastern	No	No	No	No	No	Yes	1	3	4	3	6	2	4	1	1	4	3	3	1
Female	26 to 33	Single	University	Unemployed	Eastern	No	No	No	No	No	No	1	3	3	7	3	4	7	4	1	4	4	7	1
Female	18 to 25	Single	University	Employee	Eastern	No	No	No	No	No	Yes	7	4	4	7	7	6	6	5	4	4	5	7	6
Female	18 to 25	Single	University	Unemployed	Eastern	No	No	No	Yes	No	Yes	7	4	1	4	4	4	3	1	1	3	1	4	1
Female	18 to 25	Single	University	Student	Eastern	No	No	No	No	No	No	5	3	3	4	5	6	5	4	3	4	4	5	4
Female	18 to 25	Single	University	Student	Eastern	No	No	No	No	No	No	7	1	7	7	1	7	7	1	7	4	1	7	7
Female	18 to 25	Single	University	Student	Eastern	No	No	No	No	No	Yes	5	6	7	6	7	4	6	2	2	4	4	5	2
Female	26 to 33	Married	University	Unemployed	Eastern	No	No	No	No	No	No	4	1	1	7	4	3	7	3	2	3	1	4	5
Female	18 to 25	Single	University	Student	Eastern	No	No	No	No	No	No	5	3	2	4	5	6	3	2	3	3	4	3	3
Female	18 to 25	Single	University	Student	Eastern	No	No	No	Yes	No	Yes	5	3	4	3	7	4	5	1	1	5	1	1	3
Female	18 to 25	Single	Secondary	Student	Eastern	No	No	No	No	No	No	7	5	4	1	4	3	7	2	2	5	6	3	3
Female	26 to 33	Married	University	Student	Eastern	No	No	No	Yes	No	No	1	1	1	7	1	7	1	1	1	1	1	7	1
Female	18 to 25	Single	Secondary	Student	Eastern	No	No	No	No	No	Yes	5	5	6	5	6	7	5	4	2	4	5	6	7
Female	18 to 25	Single	Secondary	Student	Eastern	No	No	No	No	No	Yes	5	2	5	3	1	2	3	2	3	2	2	2	2
Female	18 to 25	Single	University	Unemployed	Eastern	No	No	No	No	No	No	3	3	4	6	6	4	5	3	4	3	3	3	4
Female	18 to 25	Single	University	Unemployed	Eastern	No	No	No	No	No	Yes	4	3	1	1	1	3	1	5	1	2	1	1	1
Female	18 to 25	Single	University	Student	Eastern	No	No	No	Yes	No	Yes	6	6	3	2	7	7	7	1	1	7	1	1	5
Female	18 to 25	Single	University	Unemployed	Eastern	No	No	No	Yes	No	Yes	4	1	1	5	1	1	7	1	1	1	1	7	4
Female	26 to 33	Divorced	University	Unemployed	Eastern	Yes	No	No	Yes	No	Yes	4	2	3	3	5	3	4	3	2	3	2	3	5
Female	18 to 25	Single	University	Student	Eastern	No	No	No	No	No	No	7	1	1	7	1	7	7	1	1	1	1	1	1
Female	18 to 25	Single	University	Student	Eastern	No	No	No	No	No	No	4	1	4	7	1	1	4	1	7	1	4	7	7
Male	18 to 25	Single	University	Employee	Central	No	No	No	No	No	Yes	3	4	7	3	3	2	5	1	1	4	4	5	1
Female	18 to 25	Single	Secondary	Unemployed	Eastern	No	No	No	No	No	No	7	1	4	1	7	7	7	1	1	4	7	3	3
Female	18 to 25	Single	University	Unemployed	Eastern	No	No	No	Yes	No	Yes	5	1	1	1	1	3	5	1	1	3	6	3	1
Female	18 to 25	Single	University	Student	Eastern	No	No	No	No	No	No	1	1	1	7	7	7	7	1	1	2	1	7	2
Female	18 to 25	Single	University	Student	Eastern	No	No	No	No	No	Yes	4	3	3	7	3	7	5	7	7	7	7	7	6
Female	34 to 41	Married	University	Unemployed	Eastern	No	No	No	Yes	No	Yes	7	1	2	5	1	6	3	5	1	2	5	1	5
Female	18 to 25	Single	University	Student	Eastern	No	No	No	No	No	Yes	7	2	7	4	7	4	4	1	1	2	1	4	4
Female	18 to 25	Single	Secondary	Unemployed	Eastern	No	Yes	No	No	No	Yes	1	3	2	6	5	1	5	1	1	5	1	4	3
Female	18 to 25	Single	University	Unemployed	Eastern	No	No	No	No	No	No	7	4	4	6	5	5	4	4	6	4	5	5	3
Female	18 to 25	Single	University	Unemployed	Eastern	No	No	No	No	No	Yes	1	7	1	1	1	5	2	4	4	6	5	5	6
Female	26 to 33	Married	Secondary	Unemployed	Eastern	No	No	No	No	No	Yes	1	1	3	6	6	6	7	1	6	4	7	4	1
Female	34 to 41	Single	University	Unemployed	Eastern	No	Yes	Yes	Yes	No	Yes	4	2	4	1	1	1	1	1	1	1	2	1	1
Female	18 to 25	Single	University	Unemployed	Eastern	No	No	No	No	No	No	6	4	3	7	6	7	7	5	4	5	4	5	5
Female	26 to 33	Single	University	Unemployed	Eastern	No	No	No	No	No	No	3	1	3	1	1	1	1	1	3	5	3	5	4
Female	26 to 33	Single	University	Unemployed	Eastern	No	No	No	Yes	No	Yes	3	3	3	4	4	4	4	4	4	4	4	4	4
Female	18 to 25	Single	University	Student	Eastern	No	No	No	No	No	No	1	5	6	7	7	5	7	6	6	6	7	7	3
Female	18 to 25	Single	University	Student	Eastern	No	No	No	No	No	No	7	6	7	7	7	7	7	1	1	6	7	7	7
Male	26 to 33	Single	University	Employee	Eastern	No	No	No	No	Yes	Yes	7	1	1	1	4	1	4	1	1	1	1	7	7
Female	18 to 25	Single	University	Student	Eastern	No	No	No	No	No	No	7	1	7	7	1	7	7	1	7	4	1	7	7
Female	18 to 25	Single	Secondary	Student	Eastern	No	No	No	No	No	Yes	3	1	4	5	7	7	4	1	1	3	1	1	1
Female	26 to 33	Divorced	Secondary	Unemployed	Eastern	No	No	No	No	No	No	7	6	1	7	1	4	4	1	1	4	1	1	7
Female	18 to 25	Single	Secondary	Student	Eastern	No	No	No	No	No	Yes	5	3	3	2	1	4	1	1	1	1	2	5	3
Female	26 to 33	Divorced	University	Employee	Eastern	No	No	No	No	No	Yes	4	1	1	7	1	2	1	1	1	1	1	4	1
Female	26 to 33	Single	University	Unemployed	Eastern	No	No	No	No	No	No	3	1	3	1	1	1	1	1	3	5	3	5	4
Female	18 to 25	Single	University	Student	Eastern	No	No	No	Yes	No	No	6	4	4	6	2	3	5	2	1	1	1	2	7
Female	18 to 25	Single	University	Unemployed	Eastern	No	No	No	Yes	No	Yes	7	4	1	4	4	4	3	1	1	3	1	4	1
Female	18 to 25	Single	University	Student	Eastern	No	Yes	No	Yes	No	Yes	4	4	5	3	4	4	4	6	7	7	7	3	5
Male	18 to 25	Single	University	Student	Eastern	No	No	No	No	No	No	4	1	1	1	1	1	4	1	1	3	1	1	1
Female	18 to 25	Single	University	Student	Eastern	No	No	No	No	No	No	7	6	7	2	7	7	7	7	1	6	1	7	1
Female	18 to 25	Single	University	Student	Eastern	No	No	No	No	No	Yes	4	2	3	7	7	7	7	7	7	6	5	7	7
Female	26 to 33	Married	University	Unemployed	Eastern	No	No	No	No	No	No	4	1	1	7	4	3	7	3	2	3	1	4	5
Female	26 to 33	Single	University	Unemployed	Eastern	No	No	No	No	No	No	7	6	4	2	3	1	6	1	2	5	3	7	7
Female	18 to 25	Single	University	Student	Eastern	No	No	No	No	No	Yes	7	5	3	7	3	3	4	4	6	4	7	6	3
Female	18 to 25	Single	University	Student	Eastern	No	No	No	No	No	Yes	7	5	3	7	3	3	4	4	6	4	7	6	3
Female	26 to 33	Single	University	Student	Eastern	Yes	No	Yes	No	No	Yes	3	6	4	6	5	7	7	4	3	3	2	3	2
Female	18 to 25	Single	Secondary	Student	Eastern	No	No	No	No	No	Yes	5	3	3	2	1	4	1	1	1	1	2	5	3
Female	18 to 25	Single	Secondary	Student	Eastern	No	No	No	No	No	Yes	5	5	6	5	6	7	5	4	2	4	5	6	7
Female	18 to 25	Single	University	Student	Eastern	No	No	No	No	No	No	7	1	1	7	7	4	4	1	7	4	7	7	7
Female	26 to 33	Divorced	University	Student	Eastern	No	No	No	Yes	No	Yes	7	1	1	7	1	7	7	1	1	1	1	7	7
Female	26 to 33	Single	University	Unemployed	Eastern	No	Yes	No	No	No	Yes	2	5	5	1	2	3	3	1	1	3	1	3	3
Female	18 to 25	Single	University	Student	Eastern	No	No	No	No	No	No	7	6	6	7	1	2	6	2	2	5	7	2	2
Female	26 to 33	Single	Secondary	Unemployed	Eastern	No	Yes	No	Yes	No	Yes	6	6	1	5	4	1	5	1	4	4	5	4	4
Female	18 to 25	Single	Secondary	Unemployed	Eastern	No	No	No	No	No	No	7	4	3	4	1	1	4	1	1	3	1	1	1
Male	26 to 33	Single	University	Unemployed	Eastern	No	No	No	No	No	No	5	4	7	4	7	4	4	5	4	5	1	3	7
Female	18 to 25	Single	University	Unemployed	Eastern	No	No	No	No	No	No	4	1	4	7	2	3	5	3	3	4	3	5	3
Female	18 to 25	Single	University	Student	Eastern	No	No	No	No	No	Yes	3	7	1	7	7	7	1	1	1	3	4	4	1
Female	26 to 33	Single	University	Unemployed	Eastern	No	No	No	Yes	No	No	4	7	3	7	7	7	7	4	4	4	4	4	4
Female	18 to 25	Single	Secondary	Student	Eastern	No	No	No	No	No	Yes	5	2	3	6	4	5	5	5	2	2	5	5	6
Male	34 to 41	Single	University	Unemployed	Eastern	No	Yes	No	No	No	Yes	5	2	4	4	3	3	4	4	1	3	1	1	3
Female	26 to 33	Single	University	Unemployed	Eastern	No	No	No	Yes	No	No	4	7	3	7	7	7	7	4	4	4	4	4	4
Female	18 to 25	Single	Secondary	Unemployed	Eastern	No	No	No	No	No	No	7	4	3	4	1	1	4	1	1	3	1	1	1
Female	18 to 25	Single	University	Student	Eastern	No	No	No	No	No	Yes	5	6	4	6	3	4	7	6	6	5	7	4	5
Female	18 to 25	Single	University	Student	Eastern	No	Yes	No	Yes	No	Yes	7	1	1	4	1	3	4	2	1	6	2	1	1
Female	18 to 25	Single	Secondary	Student	Eastern	No	No	No	Yes	No	No	7	4	5	5	2	3	5	1	1	3	1	2	1
Female	18 to 25	Single	University	Student	Eastern	No	No	No	No	No	No	5	3	3	4	5	6	5	4	3	4	4	5	4
Female	18 to 25	Single	Secondary	Unemployed	Eastern	No	No	No	No	No	Yes	1	5	5	7	7	1	6	1	3	1	2	6	6
Female	18 to 25	Single	University	Student	Eastern	No	No	No	No	No	No	1	1	5	7	7	7	7	7	7	2	1	7	7
Female	26 to 33	Single	University	Unemployed	Eastern	No	No	No	No	No	No	1	3	3	7	7	4	7	4	7	2	4	6	4
Female	26 to 33	Married	Secondary	Student	Eastern	No	No	No	Yes	No	No	1	6	6	1	4	3	6	2	2	6	1	2	2
Female	18 to 25	Single	Secondary	Unemployed	Eastern	No	No	No	No	No	No	1	1	1	1	1	1	1	1	1	1	1	7	1
Female	18 to 25	Single	Secondary	Student	Eastern	No	No	No	No	No	Yes	4	1	2	4	5	3	4	1	1	6	1	2	2
Male	18 to 25	Single	Secondary	Student	Central	No	No	No	No	No	No	1	1	1	7	7	7	7	7	1	1	7	7	7
Female	18 to 25	Single	University	Unemployed	Eastern	No	No	No	No	No	Yes	1	7	1	1	1	5	2	4	4	6	5	5	6
Female	18 to 25	Single	University	Employee	Eastern	No	No	No	No	No	Yes	7	4	4	7	7	6	6	5	4	4	5	7	6
Female	18 to 25	Single	Secondary	Student	Eastern	Yes	No	Yes	Yes	No	Yes	1	1	1	1	3	2	1	1	1	6	1	2	1
Female	18 to 25	Single	Secondary	Unemployed	Eastern	Yes	No	No	Yes	Yes	Yes	4	1	1	1	1	1	1	1	1	2	7	1	1
Female	18 to 25	Single	Secondary	Unemployed	Eastern	Yes	No	No	Yes	Yes	Yes	4	1	1	1	1	1	1	1	1	2	7	1	1
Female	18 to 25	Single	University	Student	Eastern	No	No	No	No	No	No	1	1	1	7	7	7	7	1	1	2	1	7	2
Female	18 to 25	Single	University	Student	Eastern	No	No	No	No	No	No	7	6	7	2	7	7	7	7	1	6	1	7	1
Female	18 to 25	Single	University	Student	Eastern	No	No	No	No	No	No	1	1	5	7	7	7	7	7	7	2	1	7	7
Female	18 to 25	Single	University	Student	Eastern	No	No	No	Yes	No	No	6	4	4	6	2	3	5	2	1	1	1	2	7
Female	18 to 25	Single	Secondary	Unemployed	Eastern	No	No	No	No	No	No	1	1	1	1	1	1	1	1	1	1	1	7	1
Female	18 to 25	Single	University	Student	Eastern	No	No	No	No	No	No	7	1	7	7	7	7	7	7	7	7	7	7	7
Female	18 to 25	Single	Secondary	Student	Eastern	No	No	No	No	No	No	1	4	4	5	5	3	6	4	4	4	3	5	4
Female	26 to 33	Single	University	Unemployed	Eastern	No	Yes	No	No	No	Yes	2	5	5	1	2	3	3	1	1	3	1	3	3
Female	18 to 25	Single	University	Unemployed	Eastern	No	No	No	No	No	Yes	4	5	5	5	1	5	4	3	3	2	4	5	5
Female	18 to 25	Single	University	Student	Eastern	No	No	No	No	No	Yes	7	1	1	7	1	1	7	1	1	7	7	7	1
Female	18 to 25	Single	University	Student	Eastern	No	No	No	No	No	Yes	7	1	1	7	1	1	7	1	1	7	7	7	1
Female	26 to 33	Divorced	University	Unemployed	Eastern	Yes	Yes	Yes	Yes	No	Yes	2	1	1	6	1	5	7	4	2	1	1	3	3
Female	34 to 41	Married	University	Unemployed	Eastern	No	No	No	Yes	No	Yes	7	1	2	5	1	6	3	5	1	2	5	1	5
Female	18 to 25	Single	Secondary	Student	Eastern	No	No	No	Yes	No	No	7	7	6	2	1	3	7	5	3	4	1	2	2
Female	26 to 33	Single	University	Unemployed	Eastern	No	No	No	No	No	No	7	6	4	2	3	1	6	1	2	5	3	7	7
Female	42 to 49	Single	University	Employee	Southern	No	No	Yes	Yes	No	No	2	5	3	3	4	3	2	6	5	6	4	5	2
Female	26 to 33	Single	Secondary	Employee	Eastern	No	No	No	No	No	No	5	5	5	2	3	3	4	3	2	7	3	3	3
Female	18 to 25	Single	Secondary	Unemployed	Eastern	No	No	No	No	No	No	7	7	7	2	2	7	1	1	1	1	7	2	1
Female	26 to 33	Single	Secondary	Unemployed	Eastern	No	Yes	No	Yes	No	Yes	6	6	1	5	4	1	5	1	4	4	5	4	4
Female	34 to 41	Single	University	Unemployed	Eastern	No	Yes	Yes	Yes	No	Yes	4	2	4	1	1	1	1	1	1	1	2	1	1
Female	34 to 41	Married	University	Unemployed	Eastern	No	No	No	Yes	No	No	7	5	4	7	6	7	7	7	6	6	6	4	7
Female	18 to 25	Single	University	Student	Eastern	No	No	No	No	No	Yes	1	5	2	4	2	6	4	4	2	3	3	5	6
Female	18 to 25	Single	Secondary	Student	Eastern	No	No	No	No	No	Yes	3	1	4	5	7	7	4	1	1	3	1	1	1
Female	18 to 25	Single	University	Student	Eastern	No	No	No	Yes	No	Yes	2	2	4	5	4	5	6	5	6	3	1	3	3
Female	18 to 25	Single	University	Student	Eastern	No	No	No	No	No	Yes	1	5	2	4	2	6	4	4	2	3	3	5	6
Female	18 to 25	Single	University	Unemployed	Western	No	Yes	No	No	No	Yes	7	1	1	1	1	1	1	1	1	1	1	1	1
Male	50 to 57	Married	University	Unemployed	Eastern	No	No	No	No	No	Yes	7	4	2	7	1	7	6	7	2	1	6	7	2
Female	18 to 25	Single	University	Unemployed	Southern	No	No	No	No	No	No	5	5	5	6	6	4	6	3	3	4	4	4	4
Female	18 to 25	Single	Secondary	Unemployed	Eastern	No	No	No	No	No	No	1	1	1	7	7	1	7	1	1	1	1	1	7
Female	26 to 33	Married	Postgraduate	Employee	Western	No	No	No	Yes	No	Yes	5	5	6	5	4	5	4	3	3	3	3	5	5
Female	26 to 33	Single	University	Unemployed	Eastern	No	No	No	Yes	No	No	5	4	3	3	6	7	4	2	2	4	3	1	5
Male	34 to 41	Married	University	Employee	Central	No	No	No	No	No	Yes	2	3	2	6	6	6	6	4	2	5	5	2	4
Female	42 to 49	Married	University	Employee	Western	No	No	No	No	No	No	7	7	5	7	7	7	7	6	6	6	5	7	7
Male	34 to 41	Married	University	Employee	Western	No	No	No	No	Yes	No	5	4	4	7	7	7	4	6	6	7	7	6	6
Female	26 to 33	Married	University	Employee	Central	No	No	No	No	No	Yes	6	3	5	5	5	7	7	7	6	5	4	4	6
Female	34 to 41	Single	Secondary	Unemployed	Eastern	No	No	No	No	No	No	5	1	2	5	4	2	6	3	1	3	4	4	5
Male	34 to 41	Married	University	Employee	Eastern	No	No	No	No	No	Yes	6	2	3	5	3	3	6	5	4	4	3	5	6
Male	42 to 49	Married	University	Employee	Eastern	No	No	No	No	No	No	4	4	4	7	4	4	7	6	6	6	4	2	6
Male	50 to 57	Married	Intermediate	Employee	Northern	No	No	No	No	No	No	7	6	7	7	6	7	7	7	7	7	7	7	7
Male	42 to 49	Married	University	Employee	Central	No	No	No	No	No	No	4	4	5	6	7	4	7	7	6	5	3	6	3
Male	26 to 33	Single	University	Employee	Central	No	No	No	No	No	No	7	4	4	5	7	7	6	7	5	4	4	4	6
Male	42 to 49	Married	University	Employee	Central	No	No	No	Yes	No	No	5	1	6	6	2	7	7	4	4	6	2	7	7
Male	26 to 33	Married	University	Employee	Central	No	No	No	No	No	No	7	6	5	6	6	7	7	6	6	4	4	5	4
Male	26 to 33	Single	Postgraduate	Employee	Central	No	No	No	No	No	No	4	4	3	7	7	7	7	4	6	7	7	7	5
Female	26 to 33	Single	University	Employee	Central	No	No	No	No	No	Yes	6	3	5	4	6	6	6	2	3	5	2	3	3
Female	34 to 41	Married	University	Employee	Central	No	No	No	No	No	No	4	3	6	4	6	2	5	3	2	2	2	2	2
Male	50 to 57	Single	Secondary	Employee	Central	No	No	No	No	No	No	5	3	3	5	3	4	4	1	2	3	2	4	3
Female	34 to 41	Divorced	University	Employee	Northern	No	No	No	Yes	No	No	7	3	3	7	6	6	6	7	7	7	6	7	6
Male	26 to 33	Married	University	Employee	Central	No	No	No	No	No	No	6	6	7	5	7	7	6	7	7	5	6	7	6
Male	26 to 33	Married	University	Employee	Central	No	No	No	No	Yes	No	7	7	7	7	7	7	7	7	7	7	7	7	7
Female	26 to 33	Married	University	Employee	Central	No	No	No	No	No	No	6	5	6	7	6	6	7	3	5	6	6	7	6
Male	26 to 33	Single	University	Employee	Central	No	No	No	No	No	No	6	7	7	6	2	7	7	7	7	6	6	7	7
Male	34 to 41	Married	Secondary	Employee	Central	No	No	No	No	No	No	4	3	3	5	4	4	7	1	1	1	7	1	1
Male	26 to 33	Married	University	Employee	Southern	No	No	No	Yes	No	No	4	5	3	6	3	6	7	1	2	3	3	4	3
Male	26 to 33	Married	Postgraduate	Employee	Central	No	No	No	No	No	No	7	2	1	7	3	6	7	6	1	5	3	5	4
Male	50 to 57	Married	Secondary	Employee	Central	No	No	No	No	No	No	7	4	1	7	1	7	7	7	7	6	7	1	7
Male	42 to 49	Married	University	Employee	Central	No	No	No	No	No	No	7	5	5	7	7	7	7	7	7	5	7	7	7
Female	26 to 33	Married	University	Employee	Central	No	No	No	No	No	Yes	7	3	4	5	5	6	6	5	2	3	5	1	3
Male	26 to 33	Married	University	Employee	Central	No	No	No	No	No	No	1	5	5	7	7	5	7	7	7	7	7	7	7
Male	26 to 33	Single	University	Employee	Central	Yes	Yes	Yes	No	Yes	Yes	7	5	3	5	4	6	4	4	2	4	2	3	4
Male	42 to 49	Married	University	Employee	Central	No	No	No	No	No	No	2	5	6	6	4	7	6	7	2	5	6	2	6
Female	34 to 41	Married	University	Employee	Central	No	No	No	No	No	No	3	2	2	4	4	3	5	3	3	4	1	3	2
Male	26 to 33	Single	University	Employee	Central	No	No	No	Yes	No	Yes	5	5	5	3	5	4	3	6	3	5	3	4	3
Male	26 to 33	Married	University	Employee	Central	No	No	No	No	No	No	5	4	4	7	7	7	7	7	7	5	7	7	7
Male	26 to 33	Single	University	Employee	Central	No	No	No	No	Yes	Yes	4	5	5	4	4	4	4	4	4	4	4	4	4
Male	26 to 33	Single	University	Employee	Central	No	No	No	No	No	No	4	5	5	6	7	7	6	7	4	7	6	1	7
Female	26 to 33	Married	University	Employee	Central	No	No	No	Yes	No	No	5	6	6	7	7	7	7	7	7	7	4	4	3
Female	42 to 49	Married	University	Employee	Central	No	No	No	No	No	No	7	7	7	7	7	7	7	7	1	1	7	7	1
Male	34 to 41	Married	University	Employee	Central	No	No	No	No	No	No	7	1	5	1	1	4	7	7	5	3	1	4	1
Female	34 to 41	Single	University	Employee	Central	No	No	No	No	No	Yes	7	1	1	7	7	7	7	1	1	1	1	7	1
Female	26 to 33	Married	University	Employee	Central	No	No	No	Yes	No	Yes	7	1	1	7	7	7	7	1	1	1	1	7	7
Male	26 to 33	Married	University	Employee	Central	No	No	No	No	No	Yes	5	4	3	6	6	7	6	6	3	2	4	6	3
Female	42 to 49	Married	University	Employee	Central	No	No	No	No	No	No	7	1	1	7	2	1	7	7	1	6	7	7	2
Female	26 to 33	Married	University	Employee	Central	No	No	No	Yes	No	No	4	3	3	6	4	6	6	6	3	4	6	4	6
Male	42 to 49	Married	Secondary	Employee	Central	No	No	No	No	No	No	6	6	6	2	3	3	6	2	3	6	2	2	3
Male	34 to 41	Married	University	Employee	Central	No	No	No	No	No	No	4	4	4	7	7	7	7	7	7	3	6	6	7
Male	34 to 41	Married	Secondary	Employee	Central	No	No	No	No	No	No	7	5	7	7	7	6	7	7	5	1	7	6	7
Male	34 to 41	Married	University	Employee	Central	No	No	No	Yes	No	Yes	7	1	1	7	1	1	6	6	1	1	1	1	1
Male	34 to 41	Married	Secondary	Employee	Central	No	No	No	No	No	No	7	6	7	7	7	7	7	7	7	6	7	7	7
Male	42 to 49	Married	University	Employee	Central	No	No	No	No	No	No	7	5	5	4	2	2	5	3	2	6	2	2	2
Female	18 to 25	Single	University	Student	Eastern	No	No	No	No	No	No	1	1	4	7	7	5	7	7	7	7	3	7	7
Male	34 to 41	Married	University	Employee	Central	Yes	Yes	Yes	No	No	No	4	6	3	6	5	5	6	4	3	5	3	4	4
Male	42 to 49	Single	Secondary	Employee	Central	No	No	No	No	No	No	7	4	3	7	7	7	7	7	7	7	7	2	4
Male	26 to 33	Married	Secondary	Employee	Central	No	No	No	No	No	No	5	5	5	6	5	6	6	7	6	6	5	7	7
Female	42 to 49	Married	University	Employee	Eastern	No	No	No	Yes	No	Yes	7	1	1	3	1	5	7	7	7	1	5	5	6
Male	42 to 49	Married	Postgraduate	Employee	Central	No	No	No	No	No	No	5	5	6	4	6	7	6	6	5	3	5	5	6
Female	34 to 41	Divorced	University	Employee	Eastern	Yes	Yes	Yes	No	No	Yes	4	1	2	6	5	7	5	1	1	2	2	3	6
Male	42 to 49	Married	Secondary	Employee	Central	No	No	No	No	Yes	Yes	7	1	5	5	7	7	7	4	3	3	4	7	6
Male	34 to 41	Married	Secondary	Employee	Central	No	No	No	Yes	Yes	No	1	2	4	4	4	6	6	2	1	2	3	3	2
Female	26 to 33	Divorced	University	Employee	Central	No	No	No	No	No	No	4	5	5	7	7	4	7	4	4	3	1	5	5
Male	26 to 33	Married	University	Employee	Central	No	No	No	Yes	No	No	4	4	4	5	7	4	7	4	4	4	6	5	3
Male	34 to 41	Married	Secondary	Employee	Central	No	No	No	Yes	Yes	No	1	2	4	4	4	6	6	2	1	2	3	3	2
Female	34 to 41	Divorced	University	Employee	Central	Yes	No	Yes	Yes	No	No	7	1	7	4	7	7	7	4	3	4	1	4	4
Male	34 to 41	Married	Secondary	Employee	Central	No	No	No	No	Yes	No	1	6	7	7	7	7	7	7	7	7	7	7	7
Male	34 to 41	Married	University	Employee	Central	No	No	No	Yes	No	Yes	5	2	3	6	3	4	7	3	2	4	5	7	3
Male	34 to 41	Married	Postgraduate	Employee	Eastern	No	No	No	No	No	Yes	2	3	6	7	7	7	6	6	7	6	6	7	6
Male	34 to 41	Married	University	Employee	Eastern	No	No	No	No	No	Yes	5	4	4	6	7	6	6	7	6	6	6	5	7
Female	34 to 41	Married	University	Employee	Eastern	No	No	No	No	No	Yes	4	3	6	6	6	6	6	6	6	6	3	6	6
Male	34 to 41	Single	Secondary	Employee	Central	No	No	No	Yes	Yes	No	1	1	1	7	7	7	7	7	1	1	7	7	1
Female	18 to 25	Single	University	Student	Eastern	No	Yes	No	No	No	Yes	1	7	7	1	1	4	1	1	1	4	1	1	1
Female	18 to 25	Single	Secondary	Student	Eastern	No	No	No	No	No	No	1	2	2	7	7	1	7	1	7	2	7	7	1
Female	18 to 25	Single	Secondary	Student	Eastern	No	No	No	No	No	Yes	5	2	3	6	4	5	5	5	2	2	5	5	6
Female	18 to 25	Divorced	University	Unemployed	Eastern	Yes	Yes	Yes	Yes	No	Yes	1	3	3	2	1	1	1	1	1	1	7	3	1
Female	18 to 25	Single	University	Unemployed	Eastern	No	No	No	No	No	No	7	4	4	6	5	5	4	4	6	4	5	5	3
Female	26 to 33	Married	University	Student	Eastern	No	No	No	Yes	No	No	1	1	1	7	1	7	1	1	1	1	1	7	1
Male	26 to 33	Single	University	Employee	Central	No	No	No	Yes	No	No	7	1	3	4	3	1	6	1	1	1	1	6	1
Female	18 to 25	Single	University	Student	Western	No	Yes	No	No	No	Yes	1	6	5	7	7	2	1	1	1	4	1	7	1
Female	18 to 25	Single	Secondary	Student	Eastern	No	No	No	No	No	Yes	3	1	4	5	7	7	4	1	1	3	1	1	1
Female	18 to 25	Divorced	University	Unemployed	Eastern	Yes	Yes	Yes	Yes	No	Yes	1	3	3	2	1	1	1	1	1	1	7	3	1
Male	34 to 41	Married	University	Employee	Central	No	No	No	No	No	No	7	4	4	6	5	7	7	6	6	6	7	6	7
Female	18 to 25	Single	Secondary	Student	Eastern	No	No	No	No	No	No	1	4	4	5	5	3	6	4	4	4	3	5	4
Male	34 to 41	Married	University	Employee	Central	No	No	No	No	Yes	No	1	4	3	4	2	6	3	2	3	5	5	4	6
Male	26 to 33	Single	Secondary	Employee	Central	No	No	No	No	No	No	4	3	3	4	4	4	5	5	2	4	1	1	3
Female	34 to 41	Single	University	Employee	Central	No	No	No	No	No	No	4	6	2	4	3	4	3	5	3	4	3	3	3
Male	34 to 41	Married	Secondary	Employee	Central	No	No	No	No	Yes	No	3	2	4	5	3	1	3	3	6	4	3	6	3
Male	26 to 33	Married	Secondary	Employee	Central	No	No	No	No	No	No	5	5	5	3	2	3	4	3	3	5	3	3	3
Male	34 to 41	Married	University	Employee	Central	No	No	No	No	No	No	1	4	6	6	5	6	7	6	2	3	6	6	6
Female	34 to 41	Single	Postgraduate	Employee	Central	No	No	No	No	No	Yes	7	4	4	4	6	7	4	4	5	4	4	5	4
Female	34 to 41	Married	University	Employee	Western	No	No	No	Yes	No	Yes	5	3	2	6	1	6	6	4	2	1	5	1	3
Female	34 to 41	Married	University	Employee	Central	No	No	No	No	No	No	6	4	3	3	4	3	4	4	5	3	4	4	4
Female	18 to 25	Married	University	Student	Eastern	No	No	No	No	No	No	3	3	3	6	3	3	4	3	3	5	4	4	4
Female	18 to 25	Single	University	Student	Eastern	No	No	No	No	No	Yes	5	3	3	4	1	4	1	1	1	1	1	3	1
Male	42 to 49	Single	University	Employee	Central	No	No	No	No	No	No	5	4	6	3	2	7	7	7	6	7	6	2	6
Female	18 to 25	Single	University	Student	Eastern	No	No	No	Yes	No	Yes	5	1	1	4	1	1	2	1	1	1	1	1	1
Female	18 to 25	Married	University	Student	Eastern	No	No	No	No	No	Yes	1	1	1	7	1	1	7	1	1	1	1	1	1
Female	26 to 33	Single	Secondary	Student	Eastern	No	Yes	No	No	No	Yes	5	4	4	4	5	4	4	3	3	1	1	4	3
Male	42 to 49	Married	Postgraduate	Employee	Eastern	No	No	No	No	No	No	4	3	5	5	4	4	5	4	3	3	3	4	2
Female	18 to 25	Single	University	Student	Eastern	No	No	No	No	No	No	7	1	3	6	4	5	6	5	1	5	5	5	3
Female	18 to 25	Single	University	Student	Eastern	No	No	No	No	No	Yes	4	3	4	3	2	2	4	1	1	3	3	2	6
Female	18 to 25	Married	University	Student	Eastern	No	Yes	No	Yes	No	Yes	3	1	1	1	1	1	1	1	1	1	1	1	1
Female	18 to 25	Single	University	Student	Eastern	No	No	No	No	No	Yes	3	3	5	4	3	7	3	2	1	1	3	3	3
Female	26 to 33	Married	University	Employee	Central	No	No	No	No	No	Yes	3	5	6	7	3	4	6	6	4	3	2	5	4
Male	34 to 41	Married	Secondary	Employee	Central	Yes	No	No	Yes	Yes	No	1	1	2	7	1	3	7	5	2	1	1	1	3
Female	26 to 33	Single	University	Unemployed	Western	No	No	No	Yes	No	Yes	7	4	3	7	3	1	4	1	7	1	3	3	1
Female	18 to 25	Single	University	Student	Eastern	No	No	No	No	No	Yes	3	1	5	3	1	1	7	1	1	1	1	1	3
Female	34 to 41	Single	University	Employee	Central	No	No	No	No	No	Yes	5	2	3	4	4	5	4	4	3	2	6	4	4
Female	18 to 25	Single	Secondary	Student	Eastern	No	No	No	No	No	No	4	4	4	5	3	3	4	6	6	6	4	4	6
Female	42 to 49	Married	University	Employee	Central	No	No	No	No	No	No	7	5	6	4	6	4	6	5	5	4	1	3	3
Female	18 to 25	Single	University	Student	Eastern	Yes	Yes	No	No	No	Yes	1	2	2	4	4	7	4	1	1	1	1	4	5
Female	26 to 33	Married	University	Student	Eastern	No	No	No	No	No	Yes	4	1	5	4	5	4	5	4	2	5	4	3	7
Female	18 to 25	Single	University	Student	Eastern	No	Yes	No	No	No	Yes	7	1	1	4	7	4	1	1	1	1	1	1	1
Male	34 to 41	Married	University	Employee	Central	No	No	No	No	No	No	6	6	6	7	6	7	6	7	3	3	2	3	5
Female	34 to 41	Single	University	Employee	Central	No	No	No	No	No	No	6	3	2	3	6	2	6	3	1	3	7	3	5
Female	18 to 25	Single	University	Student	Eastern	No	No	No	Yes	No	Yes	7	3	4	4	3	3	5	1	1	2	1	1	6
Female	34 to 41	Single	University	Employee	Central	No	No	No	No	No	No	6	7	7	7	7	7	7	7	7	7	7	7	7
Female	18 to 25	Single	University	Student	Eastern	No	No	No	No	No	Yes	7	7	7	7	7	1	7	1	1	1	7	7	1
Male	34 to 41	Single	Secondary	Employee	Central	No	No	No	No	No	No	1	6	7	6	5	6	6	6	5	4	4	6	3
Female	18 to 25	Single	University	Student	Eastern	No	Yes	No	No	No	Yes	4	3	4	5	4	4	5	3	1	2	4	1	2
Female	18 to 25	Single	University	Unemployed	Eastern	No	No	No	No	No	No	7	5	7	7	7	7	7	7	3	6	3	1	7
Female	34 to 41	Single	University	Employee	Central	No	No	No	Yes	No	No	7	1	3	7	6	5	7	1	1	4	7	7	5
Female	18 to 25	Single	University	Student	Eastern	No	No	No	No	No	Yes	6	1	5	1	1	7	7	1	1	7	1	2	7
Female	26 to 33	Married	University	Employee	Central	No	No	No	No	No	Yes	6	5	4	6	6	6	6	5	5	6	4	6	3
Female	18 to 25	Single	University	Student	Eastern	No	No	No	Yes	No	Yes	1	1	1	7	1	7	7	1	1	2	1	1	1
Female	18 to 25	Single	University	Student	Eastern	No	Yes	No	No	No	Yes	4	3	4	5	4	4	5	3	1	2	4	1	2
Female	18 to 25	Single	University	Student	Eastern	No	Yes	No	No	No	Yes	4	4	3	5	5	4	5	1	1	2	1	4	1
Female	18 to 25	Single	University	Student	Eastern	No	No	No	No	No	No	4	6	5	4	7	7	5	4	4	6	6	2	6
Female	42 to 49	Married	University	Employee	Central	No	No	No	No	No	Yes	6	2	2	4	4	4	7	5	4	2	4	3	5
Male	42 to 49	Married	Intermediate	Employee	Central	No	No	No	No	No	No	1	4	4	7	1	7	7	7	1	4	7	1	7
Female	18 to 25	Married	University	Student	Eastern	No	No	No	No	No	Yes	4	3	2	4	7	3	7	6	6	1	1	3	1
Female	18 to 25	Single	University	Student	Eastern	No	No	No	No	No	Yes	7	7	7	7	7	1	7	1	1	1	7	7	1
Female	18 to 25	Single	University	Student	Eastern	No	Yes	No	No	No	Yes	1	1	1	1	2	1	1	1	1	4	1	2	4
Female	18 to 25	Single	University	Unemployed	Eastern	No	No	No	No	No	Yes	7	3	5	5	7	1	6	1	1	1	1	6	5
Male	26 to 33	Single	University	Unemployed	Eastern	No	No	No	No	No	No	5	4	7	4	7	4	4	5	4	5	1	3	7
Female	18 to 25	Single	University	Student	Eastern	No	No	No	No	No	Yes	3	1	1	4	1	5	4	1	5	1	1	5	5
Female	18 to 25	Single	University	Student	Eastern	No	Yes	No	No	No	No	4	3	3	5	6	3	7	3	4	1	2	1	1
Female	18 to 25	Single	University	Student	Eastern	No	No	No	No	No	No	7	1	3	6	4	5	6	5	1	5	5	5	3
Female	18 to 25	Single	University	Unemployed	Eastern	No	No	No	No	No	No	7	4	4	6	5	5	4	4	6	4	5	5	3
Female	18 to 25	Married	University	Student	Eastern	No	Yes	No	Yes	No	Yes	3	1	1	1	1	1	1	1	1	1	1	1	1
Female	18 to 25	Married	University	Student	Eastern	No	No	No	No	No	Yes	1	1	1	7	1	1	7	1	1	1	1	1	1
Female	34 to 41	Married	University	Employee	Central	No	No	No	No	No	Yes	2	6	1	3	2	4	6	3	1	2	5	2	2
Female	34 to 41	Married	University	Employee	Central	No	Yes	No	No	No	Yes	1	1	1	1	1	1	2	1	1	2	6	7	2
Female	18 to 25	Single	University	Student	Eastern	No	No	No	No	No	No	4	5	7	7	6	7	4	7	3	3	7	7	3
Female	18 to 25	Single	University	Student	Eastern	No	No	No	No	No	No	7	7	6	7	7	7	7	7	7	7	7	7	7
Male	34 to 41	Married	University	Employee	Central	No	No	No	Yes	No	Yes	3	2	3	7	3	6	7	7	6	5	6	7	6
Female	18 to 25	Single	University	Student	Eastern	No	No	No	No	No	Yes	3	1	5	3	1	1	7	1	1	1	1	1	3
Female	18 to 25	Single	University	Student	Eastern	No	Yes	No	No	No	Yes	6	2	2	5	4	2	6	2	2	3	5	7	7
Female	26 to 33	Married	Secondary	Student	Eastern	No	No	No	No	No	No	7	1	1	1	1	1	7	1	1	1	1	1	7
Female	18 to 25	Single	University	Student	Eastern	No	No	No	No	No	Yes	3	1	1	4	1	5	4	1	5	1	1	5	5
Male	34 to 41	Married	Secondary	Employee	Central	No	No	No	No	Yes	No	1	1	1	7	7	7	7	7	1	1	7	7	7
Female	50 to 57	Single	University	Employee	Western	No	No	No	Yes	No	No	7	4	7	4	3	5	6	6	6	4	4	5	6
Female	26 to 33	Married	Postgraduate	Employee	Central	No	No	No	No	No	Yes	1	1	4	7	7	7	7	4	4	4	4	7	4
Male	34 to 41	Married	Secondary	Employee	Central	No	No	No	No	Yes	No	7	7	1	7	7	7	7	7	7	7	7	7	7
Female	18 to 25	Single	Secondary	Student	Eastern	No	No	No	No	No	No	4	4	5	5	3	4	5	3	4	3	5	3	3
Female	34 to 41	Single	University	Employee	Central	No	No	No	No	No	No	4	4	5	5	6	6	7	6	6	6	5	6	6
Female	34 to 41	Married	University	Employee	Central	No	No	No	No	No	No	6	6	6	3	5	5	4	6	7	6	5	5	6
Female	34 to 41	Single	University	Employee	Central	No	No	No	Yes	No	No	4	3	6	1	6	7	7	7	2	5	1	7	4
Female	26 to 33	Married	University	Employee	Central	No	No	No	No	No	No	6	6	6	2	2	2	6	2	2	6	2	2	2
Female	26 to 33	Married	University	Employee	Central	No	No	No	No	No	No	4	4	4	4	4	4	4	4	4	4	4	4	4
Female	26 to 33	Married	University	Employee	Central	No	No	No	No	No	No	4	4	4	4	4	4	4	4	4	4	4	4	4
Female	34 to 41	Married	University	Employee	Eastern	No	No	No	No	No	Yes	5	5	6	6	7	5	6	7	6	5	5	7	6
Female	34 to 41	Married	University	Employee	Central	No	No	No	No	No	No	4	4	4	4	4	4	4	4	4	4	4	4	4
Male	34 to 41	Married	Secondary	Employee	Central	Yes	No	No	Yes	Yes	Yes	1	4	4	3	5	5	1	4	3	6	5	3	5
Female	18 to 25	Single	University	Student	Eastern	No	No	No	No	Yes	Yes	5	1	1	6	5	4	5	3	1	2	5	4	4
Female	34 to 41	Single	University	Employee	Central	No	No	No	No	No	No	6	3	2	3	6	2	6	3	1	3	7	3	5
Female	18 to 25	Single	University	Student	Eastern	No	Yes	Yes	Yes	No	Yes	4	6	6	5	1	5	5	1	1	4	7	7	4
Female	18 to 25	Single	University	Student	Eastern	No	Yes	No	No	No	Yes	4	7	7	4	1	7	4	1	1	7	7	1	6
Female	18 to 25	Single	University	Student	Eastern	No	Yes	No	No	No	Yes	4	7	7	4	1	7	4	1	1	7	7	1	6
Female	34 to 41	Married	University	Employee	Central	No	No	No	No	No	No	5	5	5	6	6	6	6	6	5	3	6	6	6
Female	34 to 41	Married	University	Employee	Western	No	No	No	Yes	No	No	1	2	4	5	5	4	7	4	1	3	2	2	2
Female	26 to 33	Married	Postgraduate	Employee	Central	No	No	No	Yes	No	No	6	2	2	5	3	3	6	6	5	2	1	2	1
Female	18 to 25	Single	Secondary	Student	Eastern	No	No	No	No	No	Yes	7	7	1	7	7	7	7	1	1	4	1	7	3
Female	34 to 41	Married	University	Employee	Central	No	No	No	Yes	No	Yes	2	1	2	3	3	1	4	4	3	3	4	4	4
Female	34 to 41	Divorced	University	Employee	Central	No	No	No	Yes	No	Yes	4	2	2	3	3	4	4	1	1	2	1	4	2
Female	26 to 33	Married	Postgraduate	Employee	Central	No	No	No	No	No	Yes	7	4	3	5	1	6	5	6	6	3	4	7	7
Female	42 to 49	Married	University	Employee	Central	No	No	No	Yes	No	No	7	6	6	6	7	7	6	7	7	6	7	7	7
Female	34 to 41	Married	University	Employee	Central	Yes	Yes	Yes	Yes	No	Yes	7	1	2	4	5	5	7	2	1	1	1	5	4
Female	34 to 41	Married	University	Employee	Western	No	No	No	No	No	No	4	1	3	7	5	5	3	5	4	4	1	4	4
Female	26 to 33	Married	University	Employee	Central	No	No	No	Yes	No	Yes	6	1	5	7	6	1	7	7	7	7	1	7	1
Female	18 to 25	Single	University	Student	Eastern	No	No	No	No	Yes	Yes	5	1	1	6	5	4	5	3	1	2	5	4	4
Female	50 to 57	Single	University	Employee	Western	No	No	No	Yes	No	No	7	4	7	5	5	5	6	7	6	5	4	6	7
Female	18 to 25	Single	Secondary	Unemployed	Eastern	No	Yes	No	No	No	Yes	1	3	2	6	5	1	5	1	1	5	1	4	3
Female	18 to 25	Single	Intermediate	Student	Western	No	No	No	No	No	No	7	7	7	5	7	7	7	1	7	7	7	7	7
Female	18 to 25	Single	Intermediate	Student	Western	No	No	No	No	No	No	7	7	7	1	7	7	7	7	7	1	2	7	7
Female	18 to 25	Single	University	Student	Western	No	Yes	No	No	No	Yes	5	3	2	3	2	4	3	4	2	3	4	2	3
Female	18 to 25	Single	University	Student	Western	No	No	No	Yes	No	Yes	4	1	1	7	1	3	5	1	1	1	4	5	4
Male	42 to 49	Married	Secondary	Employee	Western	No	No	No	No	No	Yes	7	4	2	4	1	1	7	3	1	4	1	1	4
Female	34 to 41	Married	University	Employee	Central	No	Yes	No	Yes	No	Yes	7	1	1	1	1	1	1	1	1	1	1	1	1
Female	18 to 25	Single	University	Student	Eastern	No	No	No	No	Yes	Yes	5	1	1	6	5	4	5	3	1	2	5	4	4
Male	26 to 33	Single	Secondary	Employee	Central	Yes	Yes	Yes	Yes	No	No	6	6	6	1	1	2	3	5	5	3	7	2	2
Female	34 to 41	Married	University	Employee	Western	No	No	No	Yes	No	No	1	2	4	5	5	4	7	4	1	3	2	2	2
Female	18 to 25	Single	University	Student	Western	No	Yes	No	No	No	Yes	5	3	2	3	2	4	3	4	2	3	4	2	3
Female	18 to 25	Single	University	Student	Eastern	No	No	No	No	No	Yes	7	7	7	7	7	1	7	1	1	1	7	7	1
Male	42 to 49	Married	Intermediate	Employee	Central	No	No	No	No	No	No	1	4	4	7	1	7	7	7	1	4	7	1	7
Female	18 to 25	Single	University	Unemployed	Eastern	No	No	No	No	No	No	7	5	7	7	7	7	7	7	3	6	3	1	7
Female	18 to 25	Single	University	Student	Western	No	No	No	Yes	No	Yes	4	1	1	7	1	3	5	1	1	1	4	5	4
Male	18 to 25	Single	Secondary	Student	Central	No	No	No	No	No	No	7	7	7	7	7	1	7	7	7	1	1	7	7
Female	18 to 25	Single	Secondary	Student	Eastern	No	No	No	No	No	Yes	5	2	3	6	4	5	5	5	2	2	5	5	6
Male	26 to 33	Married	Secondary	Employee	Central	Yes	No	Yes	No	No	No	7	7	7	5	7	7	4	7	7	4	5	5	4
Female	34 to 41	Married	University	Employee	Central	No	No	No	Yes	No	Yes	7	4	5	4	2	3	4	5	3	4	2	3	1
Female	26 to 33	Married	University	Employee	Central	No	No	No	No	No	Yes	6	5	4	6	6	6	6	5	5	6	4	6	3
Female	26 to 33	Married	University	Employee	Central	No	No	No	No	No	No	7	1	6	4	1	2	6	1	4	6	4	3	3
Female	26 to 33	Single	University	Employee	Central	No	No	No	No	No	No	7	7	7	7	7	1	7	7	7	7	1	7	7
Female	34 to 41	Married	Postgraduate	Employee	Western	No	Yes	No	No	No	Yes	5	3	1	5	3	2	4	2	2	2	2	3	3
Female	34 to 41	Married	University	Employee	Western	No	No	No	No	No	Yes	7	1	4	7	4	4	7	1	4	4	4	7	4
Female	26 to 33	Married	University	Employee	Central	No	No	No	No	No	No	5	1	1	4	7	7	5	3	3	6	3	3	3
Female	26 to 33	Married	University	Employee	Central	No	No	No	No	No	No	7	4	4	7	7	7	4	7	7	4	7	4	4
Female	26 to 33	Single	University	Employee	Central	No	No	No	No	No	No	4	4	4	7	4	4	4	4	7	7	7	7	7
Female	18 to 25	Single	University	Student	Central	No	No	No	No	No	Yes	1	7	1	7	7	7	7	7	7	1	7	7	1
Male	50 to 57	Married	Postgraduate	Employee	Central	No	No	No	No	No	No	7	1	7	7	7	1	7	7	7	7	7	7	7
Female	18 to 25	Single	University	Student	Eastern	No	Yes	No	No	No	Yes	1	1	1	1	2	1	1	1	1	4	1	2	4
Male	50 to 57	Married	Postgraduate	Employee	Central	No	No	No	No	No	No	7	1	7	7	7	1	7	7	7	7	7	7	7
Female	26 to 33	Married	University	Employee	Central	No	No	No	Yes	No	No	7	6	1	3	2	2	6	2	2	6	3	3	3
Male	34 to 41	Married	University	Employee	Southern	No	No	No	Yes	No	No	7	1	4	7	7	5	7	7	7	7	1	7	7
Male	18 to 25	Single	University	Student	Southern	No	No	No	No	No	No	7	3	6	7	6	7	3	6	1	2	1	1	3
Male	18 to 25	Single	University	Student	Southern	No	No	No	No	No	No	7	3	6	7	6	7	3	6	1	2	1	1	3
Male	42 to 49	Married	Postgraduate	Employee	Southern	No	No	No	No	No	No	3	3	2	5	2	3	6	4	5	4	5	6	6
Female	18 to 25	Single	University	Student	Central	No	No	No	No	No	Yes	3	1	4	3	5	3	4	5	5	3	1	3	3
Male	34 to 41	Married	Secondary	Employee	Southern	Yes	No	No	Yes	Yes	Yes	5	5	5	3	4	3	5	3	3	5	3	3	3
Male	26 to 33	Married	University	Employee	Southern	Yes	No	Yes	Yes	Yes	No	7	6	3	7	7	7	7	7	7	1	3	3	4
Male	42 to 49	Married	University	Employee	Southern	No	No	No	No	No	No	5	3	4	5	3	5	4	3	6	5	3	3	6
Male	50 to 57	Married	University	Employee	Southern	No	No	No	Yes	No	No	2	1	1	7	1	2	7	1	1	1	1	4	1
Male	34 to 41	Married	Secondary	Employee	Southern	No	No	No	No	No	No	7	7	1	7	1	7	5	1	7	7	7	7	7
Male	26 to 33	Single	Secondary	Employee	Southern	No	No	No	No	No	No	7	1	1	7	1	1	1	7	7	1	7	1	1
Male	34 to 41	Married	Secondary	Employee	Southern	No	No	No	No	Yes	No	1	1	7	7	7	7	7	7	7	7	7	7	7
Male	26 to 33	Single	Secondary	Employee	Southern	No	No	No	No	Yes	No	6	1	1	2	4	1	7	1	1	5	2	1	1
Male	26 to 33	Single	Secondary	Employee	Southern	No	No	No	No	Yes	No	6	1	1	2	4	1	7	1	1	5	2	1	1
Male	26 to 33	Married	University	Employee	Southern	No	Yes	No	No	Yes	Yes	4	5	4	5	6	6	3	3	4	2	6	3	7
Male	34 to 41	Married	Secondary	Unemployed	Southern	No	No	No	No	Yes	No	3	4	3	1	7	6	3	7	3	5	2	1	7
Male	34 to 41	Married	University	Employee	Southern	No	No	No	No	No	No	7	2	1	4	4	6	4	4	5	2	4	4	7
Male	42 to 49	Married	University	Employee	Southern	No	No	No	No	No	Yes	2	1	1	7	7	7	7	7	3	2	4	7	4
Male	34 to 41	Married	Secondary	Employee	Southern	Yes	No	No	No	Yes	Yes	5	1	5	7	3	3	7	3	7	3	4	4	7
Female	50 to 57	Married	Postgraduate	Unemployed	Central	No	No	No	No	No	Yes	7	5	3	7	4	6	7	5	5	4	4	3	2
Male	26 to 33	Single	University	Employee	Central	No	No	No	No	Yes	Yes	6	4	3	5	3	4	4	4	3	5	4	4	4
Male	50 to 57	Married	University	Employee	Central	No	No	No	No	No	No	4	1	1	4	7	4	1	7	1	7	5	5	7
Male	26 to 33	Single	Secondary	Employee	Southern	No	No	No	No	Yes	No	6	1	1	2	4	1	7	1	1	5	2	1	1
Female	34 to 41	Divorced	University	Employee	Western	No	No	No	No	Yes	No	4	3	4	6	6	7	5	6	6	1	5	6	7
Male	42 to 49	Married	University	Employee	Central	No	No	Yes	Yes	No	Yes	7	3	3	7	1	5	7	3	3	4	3	3	3
Female	42 to 49	Married	Postgraduate	Unemployed	Western	No	No	No	Yes	Yes	Yes	4	4	4	4	1	6	3	6	6	4	5	2	3
Female	42 to 49	Married	Postgraduate	Employee	Central	No	No	No	No	No	Yes	1	2	3	7	7	4	7	7	2	4	1	5	3
Female	42 to 49	Married	University	Employee	Central	No	No	No	Yes	No	No	7	5	3	7	7	7	7	4	6	6	1	4	7
Male	42 to 49	Married	Postgraduate	Employee	Western	No	No	No	No	No	Yes	1	1	1	7	1	1	7	1	1	7	7	7	7
Male	34 to 41	Married	Postgraduate	Employee	Northern	No	No	No	No	No	No	7	6	7	7	7	7	7	6	6	6	7	7	6
Male	18 to 25	Single	University	Student	Northern	No	No	No	No	Yes	No	1	6	7	7	7	7	6	7	7	7	1	1	7
Female	42 to 49	Married	University	Employee	Central	No	No	No	No	No	No	5	6	1	7	3	1	7	7	5	5	4	4	7
Female	42 to 49	Single	Postgraduate	Employee	Central	No	No	No	Yes	No	Yes	5	4	4	3	3	2	5	2	5	6	3	2	3
Male	50 to 57	Married	Postgraduate	Employee	Western	No	No	No	No	No	No	4	5	6	4	6	6	6	6	5	5	6	6	6
Male	50 to 57	Married	Postgraduate	Employee	Southern	No	No	No	No	Yes	No	3	6	6	7	6	6	6	6	6	5	5	2	6
Male	26 to 33	Single	University	Employee	Southern	No	No	No	No	No	No	7	4	2	5	5	5	4	7	6	7	6	6	7
Female	50 to 57	Married	University	Employee	Central	No	No	No	No	No	Yes	7	3	3	7	6	5	7	5	5	3	3	2	2
Female	18 to 25	Single	University	Student	Central	No	No	No	No	No	Yes	6	1	1	7	1	7	7	1	1	1	1	1	7
Female	34 to 41	Married	University	Employee	Central	No	No	No	No	No	No	7	1	1	7	7	7	7	7	7	2	6	7	7
Male	34 to 41	Married	Secondary	Employee	Southern	No	No	No	No	No	No	7	7	1	7	1	7	5	1	7	7	7	7	7
Male	42 to 49	Married	Secondary	Employee	Central	No	No	No	No	Yes	Yes	7	6	6	6	7	7	6	6	6	6	5	7	7
Male	42 to 49	Married	Secondary	Employee	Central	No	No	No	No	Yes	Yes	7	6	6	6	7	7	6	6	6	6	5	7	7
Female	42 to 49	Married	University	Employee	Central	No	No	No	Yes	No	Yes	1	1	3	7	1	5	7	5	5	1	7	7	5
Female	42 to 49	Married	Postgraduate	Employee	Eastern	No	No	No	No	No	Yes	5	5	3	5	4	4	4	5	3	3	4	6	6
Female	Over 58	Married	Postgraduate	Employee	Eastern	No	No	No	No	No	Yes	4	3	3	3	4	5	5	4	5	2	2	4	6
Female	18 to 25	Married	University	Student	Eastern	No	Yes	No	No	No	Yes	3	7	7	3	6	6	5	2	1	4	1	2	2
Male	Over 58	Married	Postgraduate	Employee	Western	No	No	No	No	No	No	1	1	6	7	7	3	7	7	7	3	7	3	7
Male	Over 58	Married	Postgraduate	Employee	Western	No	No	No	No	No	No	1	1	6	7	7	3	7	7	7	3	7	3	7
Male	34 to 41	Married	Postgraduate	Employee	Central	No	No	No	No	No	Yes	3	4	4	5	6	6	4	4	4	4	4	4	4
Male	42 to 49	Married	Postgraduate	Employee	Western	No	No	No	No	No	Yes	7	4	4	5	5	6	4	5	4	4	5	6	5
Male	42 to 49	Married	Postgraduate	Employee	Western	Yes	Yes	Yes	Yes	No	Yes	7	3	3	7	4	6	6	4	4	5	4	6	5
Male	34 to 41	Married	Postgraduate	Employee	Central	Yes	No	Yes	Yes	No	No	6	3	6	5	3	6	6	6	3	3	3	3	4
Male	42 to 49	Married	University	Employee	Western	No	No	No	No	No	No	7	1	1	7	7	7	7	7	7	2	3	7	6
Female	50 to 57	Divorced	University	Employee	Central	Yes	No	Yes	Yes	No	No	7	4	2	7	7	3	7	3	3	5	4	4	6
Male	42 to 49	Married	Postgraduate	Employee	Western	No	No	No	No	Yes	No	1	5	6	7	7	7	6	7	6	6	6	6	6
Female	34 to 41	Married	University	Unemployed	Central	Yes	No	No	Yes	No	No	7	1	1	4	1	7	7	7	6	1	1	5	6
Male	42 to 49	Married	Postgraduate	Employee	Western	No	No	No	No	No	No	4	3	3	5	2	4	5	5	5	3	3	5	5
Male	42 to 49	Married	Postgraduate	Employee	Western	No	No	No	No	Yes	No	5	2	5	5	3	3	7	3	3	3	3	3	4
Male	42 to 49	Married	Postgraduate	Employee	Western	No	No	No	No	No	Yes	7	3	3	7	3	6	5	6	4	4	4	5	4
Male	34 to 41	Married	Postgraduate	Employee	Western	No	Yes	No	No	Yes	Yes	4	2	3	6	1	6	5	6	3	3	4	4	6
Male	50 to 57	Married	Postgraduate	Employee	Western	No	No	No	No	No	Yes	4	5	5	6	6	6	6	6	6	6	6	7	6
Female	50 to 57	Married	University	Unemployed	Central	No	No	No	Yes	No	Yes	7	5	5	7	1	5	7	1	1	1	1	3	1
Male	42 to 49	Married	University	Employee	Western	No	No	No	No	No	No	3	3	3	6	7	7	6	6	6	4	5	5	6
Female	42 to 49	Married	Postgraduate	Employee	Central	No	No	No	No	No	No	7	6	6	6	6	5	6	6	6	6	4	6	6
Male	42 to 49	Married	University	Employee	Central	No	No	Yes	Yes	No	Yes	7	3	3	7	1	5	7	3	3	4	3	3	3
Female	34 to 41	Single	University	Employee	Central	No	Yes	No	No	No	No	5	1	1	5	3	4	5	1	1	2	4	4	4
Female	42 to 49	Married	University	Employee	Central	No	No	No	No	No	Yes	7	6	4	5	7	7	4	2	1	5	3	7	4
Female	18 to 25	Single	University	Student	Central	No	No	No	No	No	Yes	3	1	4	3	5	3	4	5	5	3	1	3	3
Male	42 to 49	Married	Secondary	Employee	Northern	No	No	No	No	No	No	1	5	4	6	4	7	4	7	7	7	7	6	7
Male	42 to 49	Married	Postgraduate	Employee	Western	No	No	No	No	No	No	5	3	4	5	3	4	3	7	7	6	5	6	6
Female	42 to 49	Divorced	University	Employee	Central	Yes	No	Yes	No	No	No	6	5	6	6	6	7	6	7	7	6	5	7	6
Female	50 to 57	Married	University	Unemployed	Central	No	Yes	No	Yes	No	No	5	1	1	1	7	7	7	1	1	1	2	1	7
Female	42 to 49	Married	Secondary	Unemployed	Eastern	No	Yes	No	No	No	Yes	4	6	4	4	7	1	3	1	1	6	2	1	1
Male	50 to 57	Married	Secondary	Employee	Eastern	Yes	No	Yes	No	No	No	4	3	5	7	2	7	5	2	3	5	7	4	7
Male	42 to 49	Married	University	Employee	Eastern	Yes	Yes	Yes	Yes	Yes	Yes	7	4	1	3	1	1	3	1	1	1	3	1	1
Male	42 to 49	Married	University	Employee	Northern	No	No	No	No	No	No	7	7	7	7	7	7	7	7	7	6	7	7	7
Female	50 to 57	Divorced	Secondary	Unemployed	Eastern	No	No	No	Yes	No	Yes	7	6	6	7	7	7	7	7	1	5	7	3	2
Female	42 to 49	Married	Secondary	Unemployed	Eastern	No	No	No	No	No	No	7	7	7	7	7	7	7	7	7	7	7	7	7
Female	42 to 49	Married	Postgraduate	Employee	Central	No	No	No	No	No	No	7	6	6	6	6	5	6	6	6	6	4	6	6
Female	50 to 57	Married	University	Employee	Central	No	No	No	No	No	Yes	7	3	3	7	6	5	7	5	5	3	3	2	2
Female	18 to 25	Single	Secondary	Student	Central	Yes	Yes	No	No	No	Yes	1	1	6	7	1	7	5	1	1	1	1	7	3
Female	42 to 49	Married	Secondary	Unemployed	Eastern	No	Yes	No	Yes	No	Yes	7	1	1	1	1	1	3	1	1	3	1	7	3
Female	42 to 49	Married	Secondary	Unemployed	Eastern	No	Yes	No	Yes	No	Yes	7	1	1	1	1	1	3	1	1	3	1	7	3
Female	42 to 49	Married	Intermediate	Unemployed	Eastern	No	Yes	No	Yes	No	Yes	1	6	7	1	2	1	4	1	1	1	2	1	1
Female	42 to 49	Married	University	Employee	Eastern	No	No	No	Yes	No	No	7	5	2	3	4	3	4	1	1	3	5	3	6
Female	34 to 41	Married	Postgraduate	Employee	Eastern	No	No	No	No	No	Yes	5	3	4	7	4	4	4	4	5	4	5	7	6
Female	34 to 41	Married	Postgraduate	Employee	Eastern	No	No	No	No	No	Yes	5	3	4	7	4	4	4	4	5	4	5	7	6
Female	50 to 57	Married	University	Employee	Central	No	No	No	No	No	Yes	7	3	3	7	6	5	7	5	5	3	3	2	2
Female	50 to 57	Married	University	Employee	Eastern	No	No	No	Yes	No	Yes	6	6	6	5	2	7	5	3	1	2	4	2	7
Male	34 to 41	Married	Secondary	Employee	Southern	Yes	No	No	No	Yes	Yes	5	1	5	7	3	3	7	3	7	3	4	4	7
Female	18 to 25	Married	University	Student	Eastern	No	Yes	No	No	No	Yes	3	7	7	3	6	6	5	2	1	4	1	2	2
Male	42 to 49	Married	University	Employee	Central	Yes	No	No	No	No	No	7	3	5	7	2	2	5	5	6	4	1	3	4
Female	18 to 25	Single	University	Student	Central	No	Yes	No	No	No	Yes	4	6	3	3	6	6	3	1	1	3	6	6	3
Female	42 to 49	Married	Postgraduate	Employee	Western	Yes	Yes	Yes	Yes	No	No	1	6	6	7	7	1	5	1	6	1	6	3	1
Female	Over 58	Single	Postgraduate	Employee	Western	No	No	No	Yes	No	No	4	1	1	7	4	4	6	7	7	4	5	2	1
Male	34 to 41	Divorced	Postgraduate	Employee	Western	Yes	Yes	Yes	Yes	Yes	No	5	3	5	5	5	7	4	4	3	4	4	4	4
Male	50 to 57	Married	University	Unemployed	Northern	No	No	No	No	No	No	7	7	1	7	7	7	7	7	7	1	7	7	7
Male	42 to 49	Married	Postgraduate	Employee	Eastern	No	No	No	No	Yes	No	6	6	6	5	7	7	6	7	7	6	6	6	7
Male	34 to 41	Divorced	Secondary	Employee	Eastern	No	No	No	No	No	No	7	7	7	7	1	7	7	7	7	7	7	7	7
Male	50 to 57	Married	University	Unemployed	Eastern	No	No	No	No	No	Yes	7	5	5	6	5	3	5	5	5	5	5	6	5
Female	18 to 25	Single	Secondary	Employee	Western	No	Yes	No	No	No	Yes	1	6	1	7	1	1	6	1	1	1	1	1	1
Male	Over 58	Married	University	Unemployed	Central	Yes	No	No	No	Yes	Yes	7	5	3	4	3	5	4	3	4	5	4	3	3
Male	50 to 57	Married	Postgraduate	Employee	Central	Yes	Yes	Yes	Yes	Yes	Yes	4	1	7	7	1	1	1	1	1	1	4	1	1
Male	50 to 57	Married	Postgraduate	Unemployed	Central	No	No	No	No	Yes	Yes	6	4	4	6	5	6	6	6	4	6	4	6	6
Male	42 to 49	Married	Secondary	Employee	Central	No	No	No	No	Yes	Yes	7	6	6	6	7	7	6	6	6	6	5	7	7
Female	26 to 33	Single	University	Employee	Eastern	No	No	No	Yes	No	No	4	3	4	5	7	7	7	7	7	5	3	7	7
Male	26 to 33	Single	University	Employee	Central	No	No	No	No	Yes	Yes	6	4	3	5	3	4	4	4	3	5	4	4	4
Male	42 to 49	Married	University	Employee	Northern	No	No	No	No	No	No	7	7	7	7	7	7	7	7	7	6	7	7	7
Male	42 to 49	Married	University	Employee	Western	No	No	No	No	No	No	7	1	1	7	7	7	7	7	7	2	3	7	6
Male	18 to 25	Single	University	Student	Western	No	Yes	No	No	Yes	Yes	2	1	1	1	1	1	1	1	1	1	1	1	1
Male	Over 58	Married	Intermediate	Unemployed	Central	No	No	No	No	Yes	No	7	1	1	7	7	7	1	1	1	5	1	7	1
Male	50 to 57	Married	University	Unemployed	Western	No	No	No	No	No	Yes	6	2	1	7	4	7	7	6	5	4	5	6	6
Male	42 to 49	Married	University	Employee	Western	No	No	No	No	Yes	Yes	1	3	3	1	1	1	4	1	1	1	1	1	7
Male	50 to 57	Married	Intermediate	Unemployed	Western	No	No	No	No	No	Yes	1	1	1	2	7	1	7	1	1	1	1	1	1
Male	Over 58	Married	Intermediate	Employee	Central	No	No	No	Yes	No	No	1	6	7	7	2	4	2	4	1	1	1	3	1
Female	18 to 25	Single	Intermediate	Student	Eastern	No	Yes	No	No	No	Yes	1	1	1	1	1	1	1	1	1	1	1	1	1
Female	18 to 25	Single	Intermediate	Student	Eastern	No	Yes	No	No	No	Yes	1	1	1	1	1	1	1	1	1	1	1	1	1
Male	Over 58	Married	University	Employee	Western	Yes	Yes	Yes	Yes	No	Yes	1	1	1	1	1	1	1	1	1	1	7	1	1
Female	34 to 41	Married	University	Unemployed	Eastern	No	No	No	No	No	Yes	7	7	7	3	7	3	5	2	1	3	5	7	6
Female	18 to 25	Single	University	Student	Eastern	No	No	No	No	No	No	3	2	2	4	6	3	1	6	6	4	5	5	5
Female	18 to 25	Single	Secondary	Student	Eastern	No	No	No	No	No	No	7	5	4	1	4	3	7	2	2	5	6	3	3
Female	50 to 57	Married	Postgraduate	Unemployed	Central	No	No	No	No	No	Yes	7	5	3	7	4	6	7	5	5	4	4	3	2
Male	Over 58	Married	Intermediate	Unemployed	Western	No	No	No	No	No	No	7	7	1	7	6	1	4	7	1	1	7	7	1
Female	26 to 33	Married	University	Unemployed	Central	No	No	No	No	No	Yes	7	6	7	4	7	3	7	5	3	4	4	3	7
Female	34 to 41	Married	University	Unemployed	Eastern	No	Yes	No	Yes	No	Yes	3	4	7	1	1	4	7	1	1	1	1	7	5
Female	42 to 49	Married	Secondary	Unemployed	Eastern	Yes	Yes	Yes	No	No	No	2	3	3	4	3	2	5	3	3	3	2	3	5
Female	34 to 41	Married	University	Unemployed	Eastern	No	Yes	No	Yes	No	Yes	3	4	7	1	1	4	7	1	1	1	1	7	5
Female	34 to 41	Married	University	Unemployed	Eastern	No	Yes	No	Yes	No	Yes	3	4	7	1	1	4	7	1	1	1	1	7	5
Female	18 to 25	Single	University	Student	Eastern	No	No	No	No	No	No	7	1	1	7	1	7	7	1	1	1	1	1	1
Female	18 to 25	Married	University	Student	Eastern	No	Yes	No	No	No	Yes	3	7	7	3	6	6	5	2	1	4	1	2	2
Male	26 to 33	Single	University	Student	Eastern	Yes	Yes	Yes	No	No	Yes	6	5	4	1	3	3	4	2	1	2	4	2	2
Female	18 to 25	Single	University	Student	Eastern	No	No	No	No	No	Yes	3	7	1	7	7	7	1	1	1	3	4	4	1
Female	26 to 33	Single	University	Unemployed	Eastern	No	Yes	No	No	No	Yes	7	5	7	4	1	1	2	1	2	3	1	1	1
Male	42 to 49	Married	University	Employee	Central	No	No	No	No	No	No	2	5	6	6	4	7	6	7	2	5	6	2	6
Male	42 to 49	Married	Postgraduate	Employee	Western	No	No	No	No	No	No	5	2	1	6	2	3	5	5	3	5	2	6	2
Female	18 to 25	Single	University	Student	Northern	No	No	No	No	No	Yes	7	1	1	1	7	1	1	1	1	1	1	1	1
Female	26 to 33	Married	University	Student	Eastern	No	No	No	No	No	No	1	1	1	7	7	7	7	1	1	7	1	1	1
Male	34 to 41	Married	University	Employee	Central	No	No	No	Yes	No	No	1	1	1	7	5	6	4	2	5	3	4	5	5
